# Supplementary material for: Delimiting Areas of Endemism through Kernel Interpolation
Source: PLoS One. 2015 Jan 22;10(1):e0116673. doi: 10.1371/journal.pone.0116673 (PMC4303434; doi:10.1371/journal.pone.0116673)
Supplement: S1 File — ArcGIS toolbox for Geographic interpolation of Endemism (GIE) and software “Geographic distance for GIE”, for calculation of distance between centroid and the farthest point of occurrence for each species. (ZIP) [file pone.0116673.s002.zip]

Archive with 4 entries (3 files):
- 1/
- 1/Geographic distance for GIE.exe
- 1/GIE.tbx
- 1/Tutorial.pdf
