# Supplementary material for: Delimiting Areas of Endemism through Kernel Interpolation
Source: PLoS One. 2015 Jan 22;10(1):e0116673. doi: 10.1371/journal.pone.0116673 (PMC4303434; doi:10.1371/journal.pone.0116673)
Supplement: S2 File — (SS) [file pone.0116673.s003.ss]

xread
'NOXIOUS'3425 183
out	000000000000000000000000000000000000000000000000000000000000000000000000000000000000000000000000000000000000000000000000000000000000000000000000000000000000000000000000000000000000000000000000000000000000000000000000000000000000000000000000000000000000000000000000000000000000000000000000000000000000000000000000000000000000000000000000000000000000000000000000000000000000000000000000000000000000000…
d1	000000000000000000000000000000000000000000000000000000000000000000000000000000000000000000000000000000000000000000000000000000000000000000000000000000000000000000000000000000000000000000000000000000000000000000000000000000000000000000000000000000000000000000000000000000000000000000000000000000000000000000000000000000000000000000000000000000000000000000000000000000000000000000000000000000000000000…
d2	000000000000000000000000000000000000000000000010000011000000100000000000000000000000010100000000000000000000000000000000000001000000000000000000000000000000000000000000000000000000000000100000000000000010000000000000000000000000100000000010000010000000000000000000000001000000000000000000000000000000000000000000100000000000000100000000000000000001100001000000000000000000000000000000000000000000000…
d3	000000000000000000000000000000000000000000000000000000000000000000000000000000000000000000000000000000000000000000000000000000000000000000000000000000000000000000000000000000000000000000000000000000000000000000000000000000000000000000000000000000000000000000000000000000000000000000000000000000000000000000000000000000000000000000000000000000000000000000000000000000000000000000000000000000000000000…
d4	000000000000000000000000000000000000000000000000000000000000000000000000000000000000000000000000000000000000000000000000000000000000000000000000000000000000000000000000000000000000000000000000000000000000000000000000000000000000000000000000000000000000000000000000000000000000000000000000000000000000000000000000000000000000000000000000000000000000000000000000000000000000000000000000000000000000000…
d5	000000000000000000000000000000000000000000000000000000000000000000000000000000000000000000000000000000000000000000000000000000000000000000000000000000000000000000000000000000000000000000000000000000000000000000000000000000000000000000000000000000000000000000000000000000000000000000000000000000000000000000000000000000000000000000000000000000000000000000000000000000000000000000000000000000000000000…
d6	000000000000000000000000000000000000000000000000000000000000000000001000000000000000000000000000000000000000000000000000000000000000000000000000000000000000000000000000000000000000000000000000000000000000000000000000000000000000000000000000000000000000000000000000000000000000000000000000000000000000000000000000000000000000000000000000000000000000100000000000000000000000000000000000000000000000000…
d7	000000000000000000000000000000000000000000000000000000000000000000000000000000000000000000000000000000000000000000000000000000000000000000000000000000000000000000000000000000000000000000000000000000000000000000000000000000000000000000000000000000000000000000000000000000000000000000000000000000000000000000000000000000000000000000000000000000000000100000000000000000000000000000000000000000000000000…
d8	000000000000000000000000000000000000000000000000000000000000000000000000000000000000000000000000000000000000000000000000000000000000000000000000000000000000000000000000000000000000000000000000000000000000000000000000000000000000000000000000000000000000000000000000000000000000000000000000000000000000000000000000000000000000000000000000000000000000000000000000000000000000000000000000000000000000000…
d9	000000000000010000000000000000000000000000001000000000010000100000000000000000000000000000000100000000000000000000000000000000000000000000000000000000000000000001000000100000100000000000000000000000000010000000000000000000000000000100000000000110000000000000000000000000000000000000000000000000000000000000100000000000000000001000000000000000010000000001000000000000000000000000000001000000000000000…
d10	000000000000000000000000000000000000000000000000000000000000000000000000000000000000000000000000000000000000000000000000000000000000000000000000000000000000000000000000000000000000000000000000000000000010000000000000000000000000000000000000000000000000000000000000000000000000000000000000000000000000000000000000000000000000000000000000000000001000000000000000000000000000000000000000000000000000000…
d11	000000000000000000000000000000000000000000000000000000000000000000000000000000000000000000000000000000000000000000000000000000000000000000000000000000000000000000000000000000000000000000000000000000000000000000000000000000000000000000000000000000000000000000000000000000000000000000000000000000000000000000000000000000000000000000000000000000000000000000000000000000000000000000000000000000000000000…
d12	000000000000000000000000000000000000000000000000000000000000000000000000000000000000000000000000000000000000000000000000000000000000000000000000000000000000000000000000000000000000000000000000000000000000000000000000000000000000000000000000000010000000000000000000000000000000000000000000000000000000000000000000000000000000000000000000000000000000100000000000000000000000000000000000000000000000000…
d13	000000000000000000000000000000000000000000000000000000000000000000000000000000000000000000000000000000000000000000000000000000000000000000000000000000000000000000000000000000000000000000000000000000000000000000000000000000000000000000010000000000000000000000000000000000000000000000000000000000000000000000000000000000000000000000000000000000000000000000000000000000000000000000000000000000000000000…
d14	000000000000000000000000000000000000000000000000000000000000000000000000000000000000000000000000000000000000000000000000000000000000000000000000000000000000000000000000000000000000000000000000000000000000000000000000000000000000000000010000000010000000000000000000000000000000000000000000000000000000000000000000000000000000000000000000000000000000000000000000000000000000000000000000000000000000000…
d15	000000000000000000000000000000000000000000000000000000000000000010000000000000000100000000000000000000000000000000000000000000000000000000000000000000000000000000000000000000000000000000000010000000000000000000000001000000000000001000010000000010000000000000000000000000000000000000000000000000000000000000000000000000000000000100000000000000000000000001000000000000000000000000000000000000000000000…
d16	000000000000000000000000000000000000000000000000000000000000000000000000000000000000000000000000000000000000000000000000000000000000000000000000000000000000000000000000000000000000000000000000000000000000000000000000000000000000000000000000000000000000000000000000000000000000000000000000000000000000000000000000000000000000000000000000000000000000100000000000000000000000000000000000000000000000000…
d17	000000110000000000000000000101000000000000000000000000010000100000000000000000000000011100001000000000000000000001000100000000011000101010001100010000000001000010000000000000000100110000100000000100110010000000101000010000000000010000010000000000000000000001000000000001100000000000000000000000000000000000000000110000000000000000000000000000000111100001001100000000000001000000000000000000010000000…
d18	010100000001000000001000000101000000000000000100000000000000100000000000000000000000001000000000000000000000000000000000000000000000010000000000000000001000000000000000000100000000010000100010100000010000000110000000000000000000100000010000000010000000000000000000000000000000000000000000000000000000000000000000000000000000000000000000000000110010100001000000000000001001000000000000100000000000000…
d19	000000000000000000000000000000000000000000000000000000000000100000000000000000000000000000000000000000000000000000000000000000000000000000000000000000000000000000000000000000000000000000000000000000000000000000000000000000000000000000000000000000000000000010000000000000000000000000000000000000000000000000000000010000000000000000000000000000000000000000000000000000000000000000000000000000000000000…
d20	000000000000000000000000000000000000000000000000000000000000000000000000000000000000000000000000000000000000000100000000000000000000000000000000000000000000000000000000000000000000000000000000000000000000000000000000000000000000000000000000000000000000000000000000000000000000000000000000000000000000000000000000000000000000000000000000000000000000000000000000000000000000000000000000000000000000000…
d21	000000000000000000000000000000000000000000000000100000000000000000000000000000000000000001000000000000000000000000000000000000000000000000000000000000000000000000000000000000000000000000000000000000000000000000000110000000000001000000000000000000000000000000000000000000000000000000000000000000000000000000000000000000000000000000000010000000100000000000000000000000000000000000000010000000000000000…
d22	001100100000100000100000000000000000000000000000000000010000100100000010000000000000010000001000000100000010000000000101000001000000001000000000000000000000000010000000000000000000100001110110000000001011001000010011010100000110000000011000000010000000010000000000100001000000000000000000000000000000000000000000100000000000000100000000000000000010100001001000000000000001000000000010000010000000000…
d23	000000000000000000000000000100000000000001000000000000000000000000100000000000000000000100000000000000000000000000000000000000000000001000000000000000001000000000000000000000000000000000000000000000000000000000000100100000000000000000000000000010000000000000000000001000000000000000000000000000000000000000000000000000000000000000000000000000000000000000000000000000001001000000000100000000000000000…
d24	000000000000000000000000000000000000000000000000000000000000000000000000000000000000000000000000000000000000000000000000000000000000000000000000000000000000000000000000000000000000000000000000000000000000000000000000000000000000000000000000000000000000000000000000000000000000000000000000000000000000000000000000000000000000000000000000000000000000000000000000000000000000000000000000000000000000000…
d25	000100110000000000000000000000000000000000000010000000001000100000001000000000000000010100001000000000000000000000000000000001000000000000000000000000000000000000000000000000000000000001100010000000111010110000000000000010000000101010011010000010001000000000000000001111100000000000000000000000000000000000000000100000000001000100000000000000000001100001000000000000000001100000000000000010000000000…
d26	000000100000000000000000000000000000000000000000000000000000100000000000000000000000000100001000000100000000000000000000000001000000000000000000000000000000000000000000000000000000000001100000000000111110000000000000000000000000101000110000100010000000000000000000000000000000000000000000000000000000000000000000000000000000000000000000000000000000100000000000000000000000010000000000000010000000000…
d27	000000000000000000000000000000000000000000000000000000000000000000000000000000000000000000000000000000000000000000000000000000000000000000000000000000000000000000000000000000000000000000000000000000000000000000000000000000000000000000000000000000000000000000000000000000000000000000000000000000000000000000000000000000000000000100000000000000000000000000000000000000000000000000000000000000000000000…
d28	000000000000000000000000000001000000000010000000000000000000000000000000000000000000100000000000000000000000000000000000000000000000000000000000000000000000000000000000000000000000000000000000000000000000000000000000000000000000001000010000000000000000000000000000000010000000000000000000000000000000000000000000000000000000000000000000000000000000100000000000000000000000000000000000000010000000000…
d29	000000000000000000000000000000000000000000000000000000000000000000000000000000000000000000000000000000000000000000000000000000000000000000000000000000000000000000000000000000000000000000000000000000000000000000000000000000000000000000000000000000000000000000000000000000000000000000000000000000000000000000000000000000000000000000000000000000000000000000000000000000000000000000000000000000000000000…
d30	000000000001000000000000000000000000000000000000000000000000100000000000000000000000000000000000000000000000000000000000000000000000000000000000000000000000100000000000000000000000000000000010000000000000000000000000000000000000000000000000000100000000000000000000000000000000000000000000000000000000000000000000000000000000000000000000000000000000000000000010000000000001000000000000000000000000000…
d31	000000000000000000000000000000000000000000000000000000000000000000000000000000000000000000000000000000000000000000000000000000000000000000000000000000000000000000000000000000000000000000000000000000000000000000000000000000000000000000010000000000000000000000000000000000000000000000000000000000000000000000000000000000000001000000000000000000000000100000000000000000000000000000000100000000000000100…
d32	000000000000000000000000000000000000000000000000000000000000000000000000000000000000000000000000000000000000000000000000000000000000000000000000000000000000000000000000000000000000000000000000000000000000000000000000000000000000000000000000000000000000000000000000000000000000000000000000000000000000000000000000000000000000000000000000000000000000000000000000000000000000000000000000000000000000000…
d33	000000000000000000000000000000000010000000010000000000000000000000000000000000000000000000000000000000000000000000000000000000000000000000000000000000000000000000000000000000000000000000000000000000000000000000000000000000000000000000010000000000000000000000000000000000000000000000000000000000000000000000000000000000000000000000000000000000000000000000000000000000000000000000000000000000000000000…
d34	000000000000000000000000000000000010000000000000000000000000000000000000000000000000000000000000000000000000000000000000000000000000000000000000000000000000000000000000000000000000000000000000000000000000000000000000000000000000000000000000000000000000000000000000000000000000000000000000000000000000000000000000000000000000000000000000000000000000000000000000000000000000000000000000000000000000000…
d35	000000000000000000000000000000000010000000000000000000000000000000000000000000000000000000000100000000000000000000000000000000000000000000000000000000000000000000000000000000000000000000000000000000000000000000000000000000000000000000000000000000000000000000000000000000000000000000000000000000000000000000000000000000000000000000000000000000000000000000000000000000000000000000000000000000000000000…
d36	000000000000000000000000000000000010000000000000000000000000000000000000000000000000000000000000000000000000000000000000000000000000000000000000000000000000000000000000000000000000000000000010000000000000000000000000000000000000000000000000000000000000000000000000000000000000000000000000000000000000000000000000000000000000000000000000000000000000000001000000000000000000000000000000000000000000000…
d37	000000000000000000000000000000000000000000000000000000000000000000000000000000000000000000000000000000000000000000000000000000000010000000000000000000000000000000000000000000000000000000100000000000000000000000000000000000000000000000000000000000000000000000000000000000000000000000000000000000000000000000000000000000000000000000000000000000000000000000000000000000000000000000000000000000000000000…
d38	000000000000000000000000000000000000000000000000000000000000000000000000000000000000000000000000000000000000000000000000000001000000000000000000000000000000000000000000000000000000000000000010000000000000000000000001000000000000000000000000000010000000000000000000000000000000000010000000000000000000100000100000000000000000000000000000000000000000000000000000000000000001000000000000000000000000000…
d39	000000000000000000000000000000000000000000000000000000000000000000000000000000000000000000000000000000000000000000000000000000000000000000000000000000000000000000000000000000000000000000000000000000000000000000000000000000000000000000000000000000000000000000000000000000000000000000000000000000000000000000000000000000000000000000000000000000000000000000000000000000000000000000000000000000000000000…
d40	000000010000000000000000000000000000000000000000000000010001100000000000000000000000000000000100000000000000000001000000000000000000001000000101000000000000000010000000000000000000000000100000000000011010000000000000001010000000000000010000000010000000000000000000000001100000000000000000000000000000000000000000100000000000000000000000000100000000100000000000000000000001000000000000000000000000000…
d41	000000000000000000000000000000000000000000000000000000000000000000000000000000000000000000000000000000000000000000000000000000000000000000000000000000000000000000000000000000000000000000000000000000000000000000000000000000000000000000010000000000000000000000000000000000000000000000000000000000000000000000000000000000000000000000000000000000000000000000000000000000000000000000000000000000000000000…
d42	000000000000000000000000000000000000000000000000000000000000000000000000000000000000000000000000000000000000000000000000000000000000000000000000000000000000000000000000000000000000000000000000000000000000000000000000000000000000000000000000000000000000000000000000000000000000000000000000000000000000000000000000000000000000000000000000000000000000100000000000000000000000000000000000000000000000000…
d43	000000000000000000000000000000000000000000000000000000000000000000000000000000000000000000001000000000000000000000000000000000000000000000000000000000000000000000000000000000000000000000000000000000000000000000000000000000000000000000000000000000000000000000000000000000000000000000000000000000000000000000000000000000000000000000000000000000000010100000000000000000000000000000000000000000000000000…
d44	000000000000000000000000000000000000000000000000000000000000000000000000000000000000000000000000000000000000000000000000000000000000000000000000000000000000000000000000000000000000000000000010000000000000000000000000000000000000000000000000000000000000000000000000000000000000000000000000000000000000000000000000000000000000000000000000000000000000000000000000000000000000000000000000000000000000000…
d46	000000000000000000000000000000000000000000100000000000000000000000000000000000000000000000000000000000000000000000000000000000000000000000000000000000000000000000000000000000000000000000000000000000000000000000000000000000000000000000000000000000000000000000000000000000000000000000000000000000000000000000000000000000000000000000000000000000000000000000000000000000000000000000000000000000000000000…
d47	000000000000000000000000000000000000000000000000000000000000000000000000000000000000000000000000000000000000000000000000000000000000000000000000000000000000000000000000000000000000000000000000000000000000000000000000000000000000000000000000000000000000000000000000000000000000000000000000000000000000000000000000000000000000000000000000000000000000000000000000000000000000000000000000000000000000000…
d48	000000000000000000000000000000000010000000000000000000000000000000000000000000000000000000000000000000000000000000000000000000000000000000000000000000000000000000000000000000000000000000000000000000000000000000000000000000000000000000000000000000000000000000000000000000000000000000000000000000000000000000000000000000000000000000000000000000000000000000000000000000000000000000000000000000000000000…
d49	000000000000000000000000000000000010000000000000000000000000000000000000000000000000000000000001000000000000000000000000000000000000000000000000000000000000000000000000000000000000000000000000000000000000000000000000000000000000000000000000000000000000000000000000000000000000000000000000000000000000000000000000000000000000000000000000000000000001000000000000000000001000000000000000000000000000000…
d50	000000000000000000000000000000000010000000000000000000000000000000000000000000000010000000000000000000000000000000000000000000000000000000000000000000000000000000000000000000000000000000000000000000000000000000000000000000000000000000000000000000000000000000000000000000000000000000000000000000000000000000000000000000000000000000000000000000000000000000000000000000000000000000000000000000000000000…
d51	000000000000000000000000000000000010000000000000000000000000000000000000000000000000000000000000000000000000000000000000000000000000000000000000000000000000000000000000000000000000000000000000000000000000000000000000000000000000000000010000000100000000000000000000000000000000000000000000000000000000000000000000000000000000000000000000000000000000000001000000000000000000000000000000000000000000000…
d52	000000000001000000000000000000000010000000000000000000000000000000000000000000000000000000000000000000000000000000000000000000000000000000000000000000000000000000000000000000000000000000000000000000000000000000000000000000000000000000010000000000000000000000000000000000000000000000000000000000000000000000000000000000000000000000000000000000000000000000000000000000000000000000000000000000000000000…
d53	000000000001000000000000000000000110000000000000000000000000000000000000000000000000000000000000000000000000000000000000000000000000000000000000000000000000000100000000000000000000000000000000000000000000000000000000000000000000000000000000000000000000000000000000000000000000000000000000000000000000000000000000000100000000000010000000000000000000000001000100000000000010000000000000000000000000000…
d54	000000000000000000000000000000000000000000000000000000010001000000000000000000000000000000000000000000000000000000000000000000000000000000000000000000000000000000000000000000000000000000000000000000000000000000000000000000000000000000000000000000000000000000000000000000000000000000000000000000000000000000000000000000000000000000000001000000000000000000000000000000000000000000000000000000000000000…
d55	000000000000000000000000000000000000000000000000000000000000000000000000000000000000000000000000000000000000000000000000000000000000000000000000000000000000000000000000000000000000000000000000000000000000000000000000000000000000000000000000000000000000000000000000000000000000000000000000000000000000000000000000000000000000000000000000000000000000000000000000000000000000000000000000000000000000000…
d56	000000000000000000000000000000000000000000000000000000000000000000000000000000000000000000000000000000000000000000000000000000000000000000000000000000000000000000000000000000000000000000000000000000000000000000000000000000000000000000000000000000000000000000000000000000000000000000000000000000000000000000000000000000000000000000000000000000000000000000000000000000000000000000000000000000000000000…
d57	000000000000000000000000000000000000000000000000000000000000000001100010000000000000000000000000000000000000000000000000000000000000000000000000000000000010000000000000000000000000000000000000000000000000000000000001000000000000000000010000000000000000000000000000000000000000000000000000000000000000000000000000000000000000000000000000000000000010000000000000000000000000000000000000000000000000000…
d58	000000000000000000000000000000000000000000000000000000000000000000000000000000000000000100000000000000000000010000000100000100000000001000010000000000000000000000000000000000000000000000000000000000100000000000000000000000000000000000000000000000000000000000000000000000000000000000000000000000000000000000000000000000000000000000000000000000000000000001000000000000000000000000000000000000000000000…
d59	000000000000000000000000000000000000000000000000000000000000000000000000000000000000000000000000000000000000000000000000000000000000000000000000000000000000000000000000000000000000000000000000000000000000000000000000000000000000000000000000000000000000000000000000000000000000000000000000000000000000000000000000000000000000000000000000000100000010100000000000000000000000000000000000000000000000000…
d60	000000000000000000000000000000000000000000000000000000000000000000000000000000000000000000000000000000000000000000000000000000000000000000000000000000000000000000000000000000000000000000000000000000000000000000000000000000000000000000000000000000000000000000000000000000000000000000000000000000000000000000000000000000000000000000000000000000000000000000000000000000000000000000000000000000000000000…
d61	000000100000000000000000000000000000000000000000000000000000000000000000000000000000000000000000000000000000000000000000000000000000000000000000000000000000000000000000000000000000000000000000000000000000000000000000000001000000000000000000000000000000000000000000000000000000000000000000000000000000000000000000000000000000000000000001000000000000000000000000000000000000000000000000000000000000000…
d62	000000000000000000000000000000000000000000000000000000000000000000000000000000000000000000000000000000000000000000000000000000000000000000000000000000000000000000000000000000000000000000000000000000000000000000000000000000000000000000000000000000000000000000000000000000000000000000000000000000000000000000000000000000000000000000000000000000000000000000000000000000000000000000000000000000000000010…
d63	000000000000000000000000000000000000000000000000000000000000000000000000000000000000000000000000000000000000000000000000000000000000000000000000000000000000000000000000000000000000000000000000000000000000000000000000000000000000000000000000000000000000000000000000000000000000000000000000000000000000000000000000000000000000000000000000000000000000000000000000000000000000000000000000000000000000000…
d64	000000000000000000000000000000000000000000000000000000000000000000000000000000000000000000000000000000000000000000000000000000000000000000000000000000000000000000000000000000000000000000000000000000000000000000000000000000000000000000000000000000000000000000000000000000000000000000000000000000000000000000000000000000000000000000000000000000000000000000000000000000000000000000000000000000000000000…
d65	000000000000000000000000000000000000000000000000000000000000000000000000000000000010000000000000000000000000000000000000000000000000000000000000000000000000000000000000000000000000000000000000000000000000000000000000000000000000000000000000000000000000000000000000000000000000000000000000000000000000000000000000000000000000000000000000000000000000000000000000000000000000000000000000000000000000000…
d66	000000000000000000000000000000000010000000000000000000000000000000000000000000000000000000000000000000000000000000000000000000000000000000000000000000000000000000000000000000000000000000000000000000000000000000000000000000000000000000000000000000000000000000000000000000000000000000000000000000000000000000000000000000000000000000000000000000000000000000000000000000000000000000000000000000000000001…
d67	000000000000000000000000000000000000000000000000000000000000000000000000000000000000000000000000000000000000000000000000000000000000000000000000000000000000000000000000000000000000000000000000000000000000000000000000000000000000000000000000000000000000000000000000000000000000000000000000000000000000000000000000000000000000000000000000000000000000000001000000000000000000000000000000000000000000000…
d68	000000000000000000000000000000000010000000000000000000000000000000000000000000000000000000000100000000000000000000000000000000000000000000000000000000000000000000000000000000000000000000000000000000000000000000000000000000000000000000000000000000000000000000000000000000000000000000000000000000000000000000000000000000000000000000000000000000000000000001000000000000000000000000000000000000000000000…
d69	000000000001000000000000000000000010000000000000000000000000000000000000000000010000000000000000000000000000000000000000000000000000000000000000000000000000000000000000000000000000000000000010000000000000000000000000000000000000000000010000000000000000000000000000000000000000000000000000000000000000000000000000000000000000000000000000000000000000100001000010000000000010000000000000000000000000000…
d70	000000000000000000000000000000000000000000000000000000000000000000000000000000000000000000001000000000000000000000000000000000000000000000000000000000000000000000000000000000000000000000000000000000000000000000000000000000000001000000001000000000000000000000000000000000000000000000000000000000000000000000000000000000000000000000000000000100000000000000000000000000000000000000000000000000000000000…
d71	000000000000000000000000000000000000000000000000000000000000000000000000000000000000000000000000000000000000000000000000000000000000000000000000000000000000000000000000000000000000000000000000000000000000000000000000000000000000000000000000000000000000000000000000000000000000000000000000000000000000000000000000000000000000000000000000000000000000000000000000000000000000000000000000000000000000000…
d72	000000000000000000000000000000000000000000000000000000000000000000000000000000000000000000000000000000000000000000000000000000000000000000000000000000000000000000000000000000000000000000000000000000000000000000000000000000000000000000000000000010000000000000000000000000000000000000000000000000000000000000000000000000000000000000000000000100000000000001000000000000000000000000000000001000000000000…
d73	000100000000000000000000000001000000000000000000000000000000000000100000000000000000000000001000000000000000000000000000000000000000000000000000000000000000000000000000000000000000000000000000000000000000000000000000000000000000000000000000000000000000000000000000000000000000000000000000000000000000000000000000000000000000000100000000000000000011000001000000000000000000000000000000000000000000000…
d74	000000000000000000000000000000000000000000000000000000000000000000000000000000000000000000000000000000000000000000000000000000000000000000000000000000000000000000000000000000000000000000000000000000000000000000000000000000000000000000000000000000000000000000000000000000000000000000000000000000000000000000000000100000000000000100000000000000000000000000000000000000000001000000000000000000000000000…
d75	000000000000000000000000000000010000000000000000000000000000000000000000000000000000000000000000000000000000000000000000000000000000000000000000000000000000000000000000000000000000000000000010000000000000000000000000000000000000001000010000000000000000000000000000000000000000000000000000000000000000000000000000000000000000000000000000000000000100100000000000000000000000000000000000000000000000000…
d76	000000000000000000000000000000001000000000000000000000000000000000000000000000000000000000000000000000000000000000000000000000000000000000000000000000000000000000000000000000000000000000000000000000000000000000000000000000000000000000000000000000000000000000000000000000000000000000000000000000000000000000000000000000000000000000000000000000000000000000000000000000000000000000000000000000000000000…
d77	000000000000000000000000000000000000000000000000000000000000100000000000000000000000000000001000000000000000000000000000000000000000000000000000000000000000000000000000000000000000000000000000000000000000000000000000000000000000000000001000000000000000000000000000000000000000000000000000000000000000000000000000000000000000000000000000000000000000000001000000000000000000000000000000000000000000000…
d78	000000010000100000000000000000000000000000000000000000000000100000000000000000000000000000000000000000100000000000000000000000000000001000000000000000001000000000000000000000000000000000110000000010010000000000000000000000000000010000000000000010000000000000000000000000100000000000000000000000000000000000000000000000000000000000000100000000010001100001000000000000000001000000000000001000000000000…
d79	000000000000000000000000000000000000000000000000000000000000000000000000000000000000000000000000000000000000000000000000000000000000000000000000000000000000000000000000000000000000000000000000000000000000000000000000000000000000000000000000000000000000000000000000000000000000000000000000000000000000000000000000000000000000000000000000000000000000000000000000000000000000000000000000000000000000000…
d80	000000000000000000000000000000000001000000000000000000000000000000000000000000000000000000000000000000000000000000000000000000000000000000000000000000000000000000000000000000000000000000000000000000000000000000000000000000000000000000000000000000000000000000000000000000000000000000000000000000000000000000000000000000000000000000000000000000000000000000000000000000000000000000000000000000000000000…
d81	000000000000000000000000000000000010000000000000000000000000000000000000000000000000000000000001000000000000000000000000000000000000000000000000000000010000000000000000000000000000000000000000000000000000000000000000000000000000000000000000000000000000000000000000000000000000000000000000000000000000000000000000000000000000000000000000000000000000000001000000000000000000000000000000000000000000000…
d82	000000000000000000000000000000000000000000000000000000000000000000000000000000000000000000000000000000000000000000000000000000000000000000000000000000000000000000000000000000000000000000000000000000000000000000000000000000000000000000000000000000000000000000000000000000000000000000000000000000000000000000000000000000000000000000000000000000000000000000000000000000000000000000000000000000000000000…
d83	000000000000000000000000000000000010000000000000000000000000000000000000000000000000000000000000000000000000000000000000000000000000000000000000000000000000000000000000000000000000000000000000000000000000000000000000000000000000000000000000000000000000000000000000000000000000000000000000000000000000000000000000000000000000000000000000000000000000000000000000000000000000000000000000000000000000000…
d84	000000000000000000000000000000000010000000000000000000000000000000000000000000000010000000000000000000000000000000000000000000000000000000000000000000000000000000000000000000000000000000000000000000000000000000000000000000000000000000000000000000000000000000000000000000000000000000000000000000000000000000000000000000000000000000000000000000000000000000000000000000000000000000000000000000000000000…
d85	000000000000000000000000000000000010000000000000000000000000000000000000000000000000000000000000000000000000000000000000000000000000000000000000000000000000000000000000000000000000000000000000000000000000000000000000000000000000000000000000000000000000000000000000000000000000000000000000000000000000000000000000000000000000000000000000000000000000000000000000000000000000000000000000000000000000000…
d86	000000000001000000000000000000000010000000000000000000000000000000000000000000000000000000100000000000000000000000000000000000000000000000000000000000000000000000000000000000000000000000000000000000000000000000000000000000000000000000000000000000000000000000000000000000000000000000000000000000000000000000000000000000000001000000000000000000000000000001000010000000000010000000000000000000000000000…
d87	000000000000000000000000000000000010000000000000000000000000000000000000000000000000000000001000000000000000000000000000000000000000000000000000000000000000000000000000000000000000000000000000000000000000000000000000000000000000000000000000000000010000000000000000000000100000000000000000000000000000000000000000000000000000000000000000000000000000000001000000000000000001000000000000000000000000000…
d88	000000000001000000000000000000000010000000000000000000010000100000000000000000000000000000000000000000000000000000000000000000000000000000000000000000000000000000000000000000000000000000000010000000000000000000000000000000000000100000010000000010000000010000000000000000000000000000000000000000000000000000000000000000000000000000000001000000000000100001000010000000000000000000000000000000000000000…
d89	000000000000000000000000000000000000000000000000000000000000000000000000000000000000000000001000000000000000000000000000000000000000000000000000000000000000000000000000000000000000000000000000000000000000000000000000000000000000000000001000000000000000000000000000000000000000000000000000000000000000000000000000000000000000000000000000000000000010000000000000000000000000000000000000000000000000000…
d90	000000000000000000000000000000000000000000000000000000000000000000000000000000000000000000000001100100000000000000000000000000000000000000000000000000000000000000000000000000000000000000000000000001000000000000000000000000000000000000000000000000000000000000000000000000000000000000000000000000000000000000000000000000000000000000000000010101000000000001000000000000000000000000000000001000000000000…
d91	000000000000000000000000000000000000000000000000000000000000000000000000000000000000000000000000000000000000000000000000000000000000000000000000000000000000000000000000000000000000000000000000000000000000000000000000000000000000000000010000000000000000000000000000000000000000000000000000000000000000000000000000000000000000000000000000000000000000000000000000000000000001000000000000000000000000000…
d92	000000000000100000000000000000000000000000000000000000000000000000000000000000000000000000000000000000000000000000000000000000000000000000000000000000000000000000000000000000000000000000000000000000100000000000000000000000000000000000000000000000000000000000000000000000000000000001000000000000000000000000000000000000000000000000000000000100000000000000000000000000000000000000000000001000000000000…
d93	000000000000000000000000000110000001000000000000000000000000100000000000000000000000000000000000000000000000000000000000000000000000000000000000000000000000000000000000000000000000000000000000000000000000000000000000000000000000000000010000000000000000000000000000000000000000000000000000000000000000000000000000000000000000000000000000000000000000000000000000000000000000000000000000000000000000000…
d94	000000000000000000000000010000000000000000000000000000000000000000000000000000000000000000000000000000000000000000000000000000000000000000000000000000000000000000000000000000000000000000000000000000000000000000000000000000000000000000000000000000000000000000000000000000000000000000000000000000000000000000000000000000000000000000000000000000000000000000000000000000000000000000000000000000000000000…
d95	000000000000000000000000000000000001000000000000000000000000000000000000000000000000000000000000000000000000000000000000000000000000000000000000000000000000000000000000000000000000000000000000000000010000000000000000000000000001000000000000000000000000000000000000000000000000000000000000000000000000000000000000000000000000000000000001000100000001100000001000000000000000000000000000001000000001000…
d96	000000000100100000000000000000000000000000000000000000000000000000000000001000000000000000000000000000000000000000000000000000000000000000000000000000000000000000000000000000000000000000000000000000000000000000000000000000000000000000000000000000000000000000000000000000000000000000000000000000000000000000000000000000000000000000000000000000000010000001000000000000000000000000000000000000000000000…
d97	000000000000100000000000000000000011000000000000000000000000000000000000000000000000000100000000000000000000000000000100000000000000000000000000000000001000001000000000000000000000000000000010000000010000000000000000000000000000010000010000000000000000000000000000000000000000000000000000000000000000000000000000101000000000000000000000000000000001000001000000000000000000000000000000000000000000000…
d98	000000000000000000000000000000000010000000000000000000000000000000000000000000000000000000000101000010000000000000000000000000000000000000000000000000000000000000000000000000000000000000000000000000000000000000000000000000000000010000000000000000000000000000000000000000000000000000000000000000000000000000000000000000000000000000000000000000000000000001000000000000000000000000000000000000001110000…
d99	000000000000000000000000000000000000000000000000000000000000000000000000000000000000000000000000000000000000000000000000000000000000000000000000000000000000000000000000000000000000000000000000000000000000000000000000000000000000000000000000000000000000000000000000000000000000000000000000000000000000000000000000000000000000000000000000000000000000000000000000000000000000000000000000000000000000000…
d100	000000000000000000000000000000000010000000000000000000000000000000000000000000000000000000000000000000000000000000000000000000000000000000000000000000000000000000000000000000000000000000000000000000000000000000000000000000000000000000000000000000000000000000000000000000000000000000000000000000000000000000000000000000000000000000000000000000000000000000000000000000000000000000000000000000000000000…
d101	000000000000000000000000000000000000000000000000000000000000000000000000000000000000000000000100000000000000000000000000000000000000000000000000000000000000000000000000000000000000000000000000000000000000000000000000000000000000000000000000000000000000000000000000010000000000000000000000000000000000000000000000000000000000000000000000000000000000000001000000000000000000000000000000000000000000000…
d102	000000000000000000000000000000000010000000000000000000000000000000000000000000000000000000000000000000000000000000000000000000000000000000000000000000000000000000000000000000000000000000000000000000000000000000000000000000000000000000000000000000000000000000000001000000000000000000000000000000000000000000000000000000000000000000000000000000000000000000000000000000000000000000000000000000000000000…
d103	000000000000000000000000000000000010000000000000000000000000000000000000000000000000000000000100000000000000000000000000000000000000000000000000000000000000000000000000000000000000000000000000000000000000000000000000000000000000000000000000000000000000000000000000000000000000000000000000000000000000000000000000000000000000000000000000000000000000000000000000000000000000000000000000000000000000000…
d104	000000000000000000000000000000000010000000000000000000000000100000000000000000000010000000000000000000000000000001000000000000000000000000000000000000000000000000000000000000000000000000000000000000000000000000000000000000000000000000010000000000000000000000000000000000000000000000000000000000000000000000100000000000000000100010000000000000000010100001000000000000000000000000000000000000000000000…
d105	000000000000000000000000000000000000000000000000000000000000000000000000000000000000000000000000000000000000000000000000000000000000000000000000000000000000000000000000000000000000000000000000000000000000000000000000000000000000000000000000000000000000000000000000000000000000000000000000000000000000000000000000000000000000000000000000000000000000000000000000000000000000000000000000000000000000000…
d106	000000000000000000000000000000000000000000000000000000000000000000000000000000000000000000000000000010000000000000000000000000000000000000000000000000000000000000000000000000000000000000000000000000000000000000000000000000000000000000000000000000000000000000000000000000000000000000000000000000000000000000000000000000000000000000000000000000010001000000000000000000000000000000000000000000000000000…
d107	000000000000100000000000000000000010000000000000000000000000000000000000000000000000000000000000000000000000000000000000000000000000000000000000000000000000000000000000000000000000000000001000000000000000000000000000000000000000000000000000000000000000000000000000000000000000000000000000000000100000000000000000000000000000000000000000000000000000000000000000000000000000000000000000000000000000000…
d108	000000000000000000000000000000000000000000000000000000000000000000000000000000000000000000001000000000000000000000000000000000000000000000000000000000000000000000000000000000000000000000000000000000000000000000000000000000000000000000000000000000000000000000000000000001000000000000000000000000000000000000000000000000000000000000000000000000000000000000000000000000000000000000000000000000000000000…
d109	000000000000000000000000000000000000000000000000000000000000000000000000000000000000000000000000000000000000000000000100000000000000000000000000000000000000000000000000000000000000000000000000000000000000000000000000000000000000000000000000000000000000000000000000000000000000000000000000000000000000000000000000000000000000000000000000000000000000100000000000000000000000000000000000000000000000000…
d110	000000000000000000000000000000000001000000000000000000000000000000000000000000000000000000000000000000000000000000000000000000000000000000000000000000000000000000000000000000000000000000000000000000000000000000000000000000000000000000000000000000000000000000000000000000000000000000000000000000000000000000000000000000000000000000000000000000000000000000000000000000000000000000000000000000000000000…
d111	000000000000100000000000000000000000000000000000000000000000000000000000000000000000000000001000000000000000000000000000010000001000000000000000000000000000010000000000000000000000000001100000100000000000000000000000000000000000000000000000000010000000100000000000000000000000000000000000000000000000000000000000000001000000000000100000000000000000000000000000000000000001000000000000000000000000000…
d112	000000000000000000000000000000000011000000000000000000000000000000000000000000000000000000000000000000000000000000000000000000000000000000000000000000000000000000000000000000000000000000000000000000000000000000000000000000000000000000000000000000000000000000000000000000000000000000000000000000000000000000000000000000000000000000000000000000000000000001000100000000000000000010000000000000000000000…
d113	000000000000000000000000000000000011000000000000000000000000000000000000000000000000000000000000000000000000000000000000000000000000000000000000000000000000000000000000000000000000000000000000000000000000000000000000000000000000010000000000000000000000000000000000000000000000000000000000000000000000000000000000000000000000000000000000000000000000000000000000000000000000000000000000000000000000000…
d114	000000000000000000000000000000000010000000000000000000000000000000000000000000000000000000000100000000000000000000000000000000000000000000000000000000000000000000000000000000000000000000000000000000000000000000000000000000000000000000000000000000000000000000000000000000000000000000000000000000000000000000000000000000000000000000000000000000000000000000000000000000000000000000000000000000000000000…
d115	000000000000000100000000000000000000000000000000000000000000000000000000000000000000000000000000000000000000000000000000000000000000000000000000000000000000000000000000000000000000000000000000000000000000000000000000000000000000000000000000000000000000000000000000000000000000000000000000000000000000000000000000000000000000000000000000000000000000000000000000000000000000000000000000000000000000000…
d116	000000000000000000000000000000000000000000000000000000000000000000000000000000000000000000000100000000000000000000000000000000000000000000000000000000000000000000000000000000000000000000100000100000000000000000000000000000000000010000000000000000000000000000000000000000000000000000000000000000000000000000000000000000000000000000000000000000000000100001000000000000000000000000000000000000001000000…
d117	000000000000000000000000000000000010000000000000000000000000000010000000000000000000000000000000000010000000000000000000000000000000001000000000000000000000000000000000000000000000010100110000000000000000000000000000000000000000010000000000000100000000000000000110000000100000100000000000000000000000000000000000000000000000110000000001000000000000100001000000000000001000000000000000000000000000000…
d118	000000000000000000000000010000000000000000000000000000000000100000000000000000000000000000000000000000000000000000000000000000000000000000000000000000000000000000000000000000000000000000100000000000000000000000000000000000000000010000000000000000000000000000000000000000000000000000000000000000000000000000000000000000000000000000000000000000000011000000000000000000000000000000000000000000000000000…
d119	000000000001100000000010010000010001001000000000000000000000100000000000000000000000010000001000000000000000000000100100000000000001000000010000000000001000000000000000000000000000000000100000000000000000000000000000000000000000010000000000000010001000000000000000000000000000000000000000000000000000000000000010000000000000000000000000000000000000000001000100000000000000000000000000000000000000000…
d120	000000000000000000000001000000000011000000000000000000000000000000000000000001000000000000000100000000000000000100000100000000010000000000010001010000000000000000000000000001000000000000100000000000000000000000000000000000000000010000000000000010000000000000000000000000000000000000000000000000000000000000000000100000000000000000000000000000000010000001000000000000000000100000000000000000000000000…
d121	000000000000000000000000000000000001000000000000000000000000000000000000000100000000000100010000000000000000000000000000000000000000000000010000000000000000000000000100000001000000000001000000000000000000000000000000000000000000010000000000000000000000000000000000000000000000000000000000000000000000000000000000000000000000000000000000000000000011000001000000000000000000000000000000000000000000000…
d122	000000000000000000000000000000000001000000000000000000000000000000000000000000000000000000000000000000000000000000000000000000000000000000000000000000000000000000000000000000000000000000000000000000000000000000000000000000000000000000000000000000000000000000000000000000000000000000000000000000000000000000000000000000000000000000000000000000000000000000000000000000000000000000000000000000000000000…
d123	000000001001000000000000000000000011000000000000000000000000100000000000000000000000000000000100000000000000000000000100000000000000000000000001000000010000000000000000000000000000000000000000000000000000000000000000000000000000010000010000000000000000000000000001000000000000000000000100000000000000000000000000100000000000000000000000000000000000000001000100000000000000000000000000000000000000000…
d124	000010000000000000000000000000000011000000000000000000000000000000000000000000000000000000000100000000000101000100010000000000000000000000000000000000001000000000000000000000000000001000000000000001000000000000000000000000000000010000000000000000000000000000000001000000000000000000000100000000000000000000000000000000000000000010000000000000000000000001010110000000000000000000000000000000100000000…
d125	000000010001000000000000000000000011000000000000000000000000000000000000000000000000000000000000000000000000000000000000000000000000000000000000000000000000000000000000000000000000000000000000000000000000000000000000000000000000000000000000000000000000000000000000000000000000000000000000000000000000000000000000000000000000000000000000000000000000000001000000000000000000000000000000000000000000000…
d126	000000000000000000000000000000000001000000000000000000000000000000000000000000000000000000000000000000000000000000000000000000000000000000000000000000000000000000000000000000000000000000000000000000000000000000000000000000000000000000000000000000000000000000000000000000000000000000000000000000000000000000000000000000000000000000000000000000000000000000000000000000000000000000000000000000000000000…
d127	000000000000000000000000000000000000000000000000000000000000000000000000000000000000000000000000000000000000000000100000000000000000000000000000000100001000000000000000000000000000000000000000000000000000000000000000000000000000000000000000000000000000000000000000000000000000000000000000000000000000000000000000000000000000000000000000000000000000000000000000000000000000000000000000000000000000000…
d128	000000000000100000000000000000000000000000000000000000010000100000010000000000000000000100001000000000000000100001000100000000000000000000010000000000000000000000000000000000010000000000100000000000000000000000000000000000000000010000000000000000000000000000000001000001000000000000000000000000000000000000000000000000000010000100000001000000100110100001000000000000000000000000000000000000000000000…
d129	000000000000000000000000010000010111000000000000000000000000000000000000000000000000010000000100000000000000000000000100000001000000000000010000000000001000000000000000000000000000000000100010000000000000000000000000000000000000010000000000000010001010000000000000000001000000000010010100000000000000000000000000100000000000000000000000000000000010000001000100000000000001000000000100000000000000000…
d130	000000000000000000000000010000010011000000000000000000000000000000000000000000000000000000000000000000000000000000000000000000000000000000000000000000100000000000000000000000000000000000000000000000000000000000000000000000000000000000000000000000000000000000000000000000000000000000000000000000000000000000000000000000000000000000000000000000000000000000000000000000000000000000000000000000000000000…
d131	000000000000000000000000000000000000000000000000000000000000000000000000000000000000000000000000000000000000000000000000000000000000000000000000000000000000000000000000000000000000000000000000000000000000000000000000000000000000000000000000000000000000000000000000000000000000000000000000000000000000000000000000000000000000000000000000000000100000010000000000000000000000000000000000000000000000000…
d132	000000000001000000000000000000000001000000000000000000000000000000000000000000000000000000000000000000000000000000000000000000000000000000000000000000000000000000000000000000000000000000000000000000000000000000000000000000000000010000000000000000000000000000000000000000000000000000000000000000000000000000000000000000000000000000000000000000000000000000000000000000000000000000000000000000000000000…
d133	000000000000000000000000000000000011000000000000000000000000000000000000000000000000000000000100000000000000000000000100000000000000000000000000000000000000000000000000000000000000000000100010000000000000000000000000000000000000010000000000000000000000000000000000000000000000000000000000000000000000000000000000100000000000000000000000000000000000000001000000000000000000000000000000000000000000000…
d134	000000000000000000000000000000000011000000000000000000000000000000000000000000000000000000000000000000000000000001000000000000000000000000000000000000000000000000000000000000000000000000000000000000000000000000000000000000000000000000000000000000000000000000000000000000000000000000000000000000000000000000000000000000000000000000000000000000000000000000000000000000000000000000000000000000000000000…
d135	000000000000000000000000000000000001000000000000000000000000000000000000000000000000000000000000000000000000000000000000000000000000000000000000000000000000000000000000000000000000000000000000000000000000000000000000000000000000000000000000000000000000000000000000000000000000000000000000000000000000000000000000000000000000000000000000000000000000000000000000000000000000000000000000000000000000000…
d136	000000000000000000000000000000000000000000000000000000000000000000000000000000000000000000000100000000000000000000000000000000000000000000000000000000000000000000000000000000000000000000000000000000000000000000000000000000000000000000000000000000000000000000000000000000000000000000000000000000000000000000000000000000000000000000000000000000000000000001000000000000000000000000000000000000000000000…
d137	000000000001000000000000000000000001000000000000000000000000000000000000000000000000001000000000000000000000000000100000000000000000000000000000000000000000000000000000000000000000000000000000000000010000000000000000000000000000000000000000000000000000000000000000000000000000000000000000000000000000000000000000000000000000000000000000000000000000000001000000000000000000000000000000000000000000000…
d138	000000000000000000000000000000000000000000000000000000000000000000000000000000000000010000001000000000000000010000000000000000000000000000000000000010000000000000001000000000000000000000000000000000000000000000000000000000000000000000000000000000000000000000000001000000000000000000000000000000000000000000000000000000000000000000000000000000000000100001001000000000000000000000000000000000000000000…
d139	000000000001000000000000010000000001000000000000000000000000000000000000000000000000010000000000001000000000000000000100000000000000000000000000000000010000000000000000000000000000000000000010000000000000000000000000000000000000010001000000000000000000100000000001000000000000000000000000000000000000000000000010100000000000000000000000000000000010000001000000000000000000000000000000000000000000000…
d140	000000000000000000000000000000000011000000000000000000000000000000000000000010000000010000000100000000000000000000000000000000000000000000000000000000000000000000000000000000000000000000000000000000000000000000000000000000000000000000000000000000000000000000000000000000000000000000000000000000000000000000000000000000000000000100000000000000000000000000000000000000000000000000000000000000000000000…
d141	000000001000000000000000000000000001000000000000000000000000000000000000000000000000000000000100000000000100000000000000000000000000000000000000000000000000000000000000000000000000000000100000000000000000000000000000000000000000000000000000000000000000000000000000000000000000000000000000000000000000000000000000000000000000000000000000000000000000000001000000000000000000000000001000000000000000000…
d142	000000000000000000000000000000010001000000000000000000000000000000000000000000000000010000000000000000001000000000000000000000000000000000000000000000000000000000000000000000000000000000000000000000000000000000000000000000000000010000010000000000000000000000000000000000000000000000000000000000000000000000000000000000000000000100000000000000000000000001000000000000000000000000000000000000000000000…
d143	000000000000000000000000000000000011000000000000000000000000000000000000000000000000000000000100000000000000000000000000000000000000000000000000000000000000000000000000000000000000000000000010000000000000000000000000000000000000010000000000000000000000000000000000000000000000000000000000000000000000000000100000100000000000000000000000000000000000000001000000000000000000000000000000000000000000000…
d144	000000000001000000000000000000000001000000000000000000000000100000000000000000000000000000000100000000000000000000000000000000000000000000000000000000000000000000000000000000000000000000000000000000000000000000000000000000000000000000000000000000000000000000000000000000000000000000000000000000000000000000000000000000000000000000000000000000000000000001000000000000000000000000000000000000000000000…
d145	000000000000000000000000000000000001000000000000000000000000000000000000000000000000000000000100000000000000000000000000000000000000000000000000000000000000000000000000000000000000000000000000000000000000000000000000000000000000010000000000000000000000000000000001000000100000000000000000000000000000000000000000000000000000000100000000000000000000100001000010000000000000000000000000000000000000000…
d146	000000000000000000000000001000000001000000000000000000000000100000000000000000000000000000000100000000000000010000000000000001000000000000000001000000000000000000000000000000000000000000100000000000000000000000000000000000000000010000000000000100000100100000000000000000000000000000000000000000000010000100001001110000000000000100000001000000000000000001000000000000100000000000000000000000000001000…
d147	000000000000010000000000000000000001000000000000000000010000000000000000000000000000000000000000000000010000000001010000000000000000000000000000000000000000000000000000000000001000000000100000000000000000000000000000000000000000000000000000000000000000000000100001000000000000000000000000000000000000000000000000000000000010000100000001000000000000100001001010000000000000100000000000000000000000000…
d148	000000000000000000000000000000000000000000000000000000000000000000000000000000000000000000001000000000000000000000000000000000000000000000000000000000000000000000000000000000000000000000000000000000000000000000000000000000000000000000000000000000000000000000000001000000000000000000000000000000000000000000000000000000000000000000000000000000000010100001000000000000000000000000000000000000000000000…
d149	000000000000000000000000010000000001000100000000000000000000000000000000000000000000010000000100000000000000000000000000000001000000000000000000000000000000000000000000000000000000100000000000000000000000000000000000000000000000010000000000000000000000000000000000000000000000000000000000000000000000000000000100000000000000000000000000000000000000000000000000000000000000100000000000000000000000000…
d150	000010000000000000000000010000000001000000000000000000000000100000000000000000000000000000000100000000000000000000000000000000000000000000000000000000000000000000000000000000000000000000000000000000000000000000000000000000000000010000000000000000000000000000000001000000000000000010000000000000000000000000000000000000000000000000000000000000000000000000000000000000000000000000000000000000000000000…
d151	000000000000000000000000000000000001000000000000000000000000100000000000000000000000000000000100000100000000000000000000000000000000000000000000000000000000000000000000000000000000000000000000000000000000000000000000000000000000010000000000000000000000000000000000000000000000000000000000000000000000000000000000000000000000000000000000000000000000000000000100000000000000000000000000000000000000000…
d152	000010000000100000000000000000010001000000000000000000000000000000000000000000000000000000000100000000000000000000000000000001000000000000000001000000000000000000000000000000000000000000000000000000000000000000000000000000000000010000000000000000000000000000000000000000000000000000000000000000000000000000010000000000000000000000000000000000000000000000000000000000000000000000000000000000000000000…
d153	000010000001111000000000000000000001000000000000000000000000000000000000000000000000010000000100000000000000000000000000000001000100000000000000000000000000000000000000000000000000000000000010000000000000000000000000000000000000010000000000000000000000000000000000000000000000000010000000000000100000000000000000000000100000000101000000000000000010000001000000000000010000000000000000000000000000000…
d154	000010000001000000000000000000100001010000000001000000000000100000000000010100001000000000000100000000000000000000000000000001000000000000100000000000000000000000000000110000000000000000000000000000000000000000000001000000000000010000000000000000000000100000000000000000010000000000010000000000000000000000000000000000000000000000000000001000000000000001000000000000000000000000000000000000000000000…
d155	000001000001101000000000000000100001000000000000000000000000100000000000000000000000000000000100000000000000000000000100000001000000000000100000000000000000000000000000000000000000000000100000000000000000000000000000000000000000000000010000000000000100000000000001000000000000000000000000010000000000000000000101000000100000010000000000000000000000000001010000000000000000000000000000000000000000000…
d156	000000000001100001000000000000000001000000000000000000000100000000000000000000000000010000000100100000000000000000000000000001000000000000000000001000000000000000000000000000000000000011000000000000000000000001000001000000000000010000000000000100000100000000000000000000000000000000000000000000001000000000100001000000000000000000000000001000000000000001000011000000000000100000000000000000000000000…
d157	000000000001000000000000000000000001000000000000000000000000000000000000000000000000000000000000000000000000000000000000000001000000000000000000000000000000000000000000000000000000000001000000000000000000000000000000000000000000000000000000000000000000000000000000000000000000000001000000000000000000000000100000000000000010101101000001101000000000000001000101000000000000100000000000000000100000000…
d158	000000000000000000000000000000000000000000000000000000000000000000000000000000000000000000000000000000000000000000000000000000000000000000000000000000000000000000000000000000000000000000000000000000000000000000000000000000000000010000000000000000000000000000000000000000000000000000000000000000000000000000000000000000000000000000000000000000000000000000000000000000000000000000000000000000000000000…
d159	000000000000000000000000000000000001000000000000000000000000100000000000000000000000000000000100000100000000000000000000000000000000000000000000000000000000000000000000000000000000000000000010000000000000000000000000000000000000010000000000000000000000000000000000000000000000000000000000000000000000000000000000000000100010000000000000100000000010000001000100000000000000000000000000000000000000000…
d160	000000000001100000000000000000000001000000000000000100000000100000000000000000000000000000000100000000000000000000000100000000000000000000100000000000000000000000000000000000000000000000000000000000000000000000000000000000000000010000000000000000000000000000000000000000000000000000000000000000000000000000000000100000000000001000000000000000000010000000000000000000000000000100000000000000000000000…
d161	100000000001010000000000000000000001000000001000000000001000100000000000000000000000010100010100010100000000001000001000100000000000000000100000100000010000000000100001000100000000000000100001000001000000000000000000000000000000010000000000010000000000000000000001000000101100000001011101100010000000001000000100001010000010010101000001000000000010000001000010000000000100000000010000010001000000000…
d162	000011000001111000000001100001100001000000001000000100000001010000000000100100000010010110010100000000010100010000010010000101100000000001100001000100111000000000100001100000001001001000100011000000000000000000000000000000000000010000010100010100111100010000110001000001000100000011010000000000000100000100100100101000110110011111000001000000000000001001100110000010010000101100110000010101100001000…
d163	000000000001011000000000000000000000000000000000000000010001100000000000000000000000000000001000000000000000000010001000100000000000000000100000000001000000000000100000100000000000000000000110000000000000000000000000000000000000010000000000000000000000000000000001000000000100000011010000000000100001000000100100100000100010011101000001100000000000000001000000000000000000000000000000000000000000000…
d164	000000000001110000000000000000000000000000000000001000000001001000000101000000001000000000001100000000000000010000000000000000100000000000100000100001001000000000000010000000000000001001100000000000000000000001000000000000000000010000010100010100000100010100000001000000000001011000000000001101010100111000100000101000111110111111000001000000000000000101000010001000000000101000000001000000100000000…
d165	000000000000000000000000000000000000000000000000000000000000100000000000000000000000000000000100000000000000000000000000000000000000000000100000000000000000000000000000000000000000000000000010000000000000000000000000000000000000010000000000000000000000000000000000000000000000000000000000000000000000000000000000001000000000000000000001000000000010100001000010000000000000000000000000000000000000000…
d166	000000000000000000000000000000000000000000000000000000000000100000000000000000100000000000000100000000000000000000000100000000000000000000000000000000000000000000000000000000000000000000000000000000000000000000000000000000000000010000000000000000000000000000000000000000000000000000000000000000000000000000000000000000001000001000000000100000000000000001000000000000000000000000000000000000000000000…
d167	000000000000000000000000000000010001000000000000000100000000000000000000000000000000000000000100000001000000000000000000000000000000000000000000000000000000000000000000000000000000000000000000000000000000000000000000000000000000000000000000000000000000000000000000000000000000000001000000000000000000000000000000000000000010010000000000000000000000000001100000000000000000000000000000000000000000000…
d168	000000000010110001000000000000000001000000000000000000000001010000000000000000100000000000001100000000000000000000100000000001000000000000100001000000010000000000000000100000001000001000000010000000000000000000000000000000000000010000010001000000000000000000000000000001000000000011000100000000000000000110000100100000100010111111000001001010000000000101000010010000000101001100010000010000000000000…
d169	000000000000100000000000000000000000100000000000000000000001010000000000000000000000000000001100000000000000010011000000000110100000000000100000000100101000000000000000000000000000001000000010100000000000000000000000000000000000010000010000000000000000000000000000000000000000000001000000000000000000000000000000000000000000001100000001000000000000000001001010000000000000000100000000000000000000000…
d170	000000000000000000000000000000000000000000000000000000000001100000000000000000000000000000000000000000000000000000000000000000000000000000000001000000000000000000000000000101000000000001000000000000000000000000000000000000000000000000000000000100000000000000000000000000000000000000000000000000000000000000000000100000000000001100000001000000000000010000000000000000000000000000000000000000000000000…
d171	000000000000100000000000000000000000000000000000000001000001010000000000000001000000000000000110000000000000000001000000000000000000000000000001000000101000000001101001100011000000101000010011001000000000000000000000000000001000010000000001000110000001010000100001000000000000000001010000000000100100000000000000000000100010011001000000000000000010000001000000100000000100101000010000000100000000000…
d172	000000000001100000000000000000000000000000000000000000000000000000000000000000000000000000000000000000000001000000000000000000000000000000100000000100001000000000100000000100000000000000000011000000000000000000000000000000000000000000000000000001000000000000000000000000000000000000000000000000000000100000000000000000000000000000000000000000000000000001000000000000000000000000000000000000000000000…
d173	000000010000001000000000000000000000000000000000000100100001000000000000000000000001000000010000000000000000000000110000000000000000000000100001000000101100000010000000001000001000001100100010000000000000000000000000000000100000010000000001000100000000000000000001000000000000000000000000000000000000000001000000000000000000011001000001000010000000000001001000000000000000101001000001000100000000000…
d174	000000000000000000000000000000000000000000000000000001000000000000000000000000000000000000000000000000000000000000000100000000000000000001000000000000000000000000000000000001000000000000000010000000000000000000000000000000000000010000000000000000000000000000000000000000000010000000000000000000000000000000000000000000000000010000000000000000000000000000000000000000000000000000000000000000000000000…
d175	000000000000100000000000000000000000000000000000000000000000100000000000000000000000000010000100000000000000000000000100000000000000000001000000000000010000000001000001100001000000000000000000000000000000000000000000000000000000010000000000000000000000000000000001000001000000000000000000000000000000000000000000100000000000010010000000000000000000000000100000000000000000000000000000000100000000000…
d176	000000000011110000000000000000000001000000000000010001100000010000000000000000000000000000000110000000000001010000000100000000000000000101000001100100101100000001101001100111001010000001100011010000000000000000000000000000000000000000000001000100000000010000000001000001000010000011010000000000000100000001100100100100100110111111000000000000000000000001000110000100000000100000010000000000000000000…
d177	000000010001110100010100000000000000000010000000010001000010010000000000100000000000000010010110000000000001010000000010001110000100000101100000000000001100000001101001100010001010000000100011000000000000000001000000000000010000010000000001000100000100010000100001000000000010000010000110000000000000000100000100010100110110011111011000100000000000000011100010000000000000100000010000010000000000000…
d178	000000000000011000000000000000000000000000000000000000100000000000000000000000000000000000010000000000000100000000000000000100000000000001100000100000001000000000000000000000000000000000000011000000000000000000000000000000000000000000000000000000000000000000000000000000000010000010010000000000000000000000000100000100100010011101000001100000000000000001000110000000000000001000000000000000000000000…
d179	000000000000000000000000000000000000000000000000000000000000000000000000000000000000000000000100000000000000000000000000000000000000000000000000000000000000000000000000000001000000000000000000000000000000000000000000000000000000000000000000000000000000000000000000000000000000000010000000000000000000000000000000000000000000001000000000000000000000000000000000000000000000000000000000000000000000000…
d180	000000000000000000000000000000000000000000000000000000000000000000000000000000000000000000000000000000000000000000000000000000000000000000000000000000001000000000000000000000000000000000000001000000000000000000000000000000000000000000000000000000000000000000000000000000000000000000000000000000000000000000000000000100000000000000000000000000000000000000000000000000000000000000000000000000000000000…
d181	000000000010110100000000000000000000000000000000010100001000000000000000100000000000000000000100000000000001010000000100000001000000000000000000000000011000000000010000100000000000000000000010000000000000000000000000000000000000000000000000001100000100010000000001000000000000000000000000000000000100000000000100010100100000011111000000000000000000000001100000000000000000100000010000010000000000000…
d182	000000000011110000000100000000000000000010000000010001101000010000000000000000000010000010010100010000000001010100000000000000000000000100100010000000010100000001001001100000000000000000100011000000000000000000000000000000000000000000010000000100000100011000101001000000000010000010000000000000000100000000100100000100100010011111000000000000000000100001000110000000000000100000010000000100000000000…
d183	000000000000000110000000000000000000000000000000000000000000000000000000000000000000000000000000000000000000000000000000000000000000000000000000000000001000000000010000000000000000000000000010000000000000000000000000000000000000000000000000000100000000010000000000000000000000000100100000000000100000000000000000000100000000011000000000000000000000000000000000000001000100000000000000000100001000000…
