# Supplementary material for: Delimiting Areas of Endemism through Kernel Interpolation
Source: PLoS One. 2015 Jan 22;10(1):e0116673. doi: 10.1371/journal.pone.0116673 (PMC4303434; doi:10.1371/journal.pone.0116673)
Supplement: S3 File — (XYD) [file pone.0116673.s004.xyd]

automatrix
autogrid
nocommas
spp 3430
xydata
sp 0 [Abapeba_abalosi]
-22.88	-48.44
sp 10 [Acacesia_hamata]
-22.76	-43.45
-21.99	-41.88
-21.96	-42.01
-22.65	-42.39
-20.75	-42.88
-22.88	-43.1
-22.93	-43.2
-21.25	-45
-22.9	-43.25
-5.11	-36.63
-22.76	-43.45
-21.23	-43.77
-22.96	-44.04
-23.01	-44.32
-14.18	-44.53
-22.9	-43.21
-29.61	-53.76
-23.43	-45.07
-23.51	-46.88
-23.53	-47.14
-22.73	-47.65
-30.03	-51.23
-27.46	-51.91
-16.02	-41.27
-29.61	-53.76
-8.38	-38.08
-29.61	-53.76
-27.25	-51.46
-7.12	-34.87
-8.05	-34.88
-5.86	-35.35
-21.78	-48.56
-29.73	-52.94
-30.12	-51.96
-23.31	-51.37
-29.7	-51.47
-17.88	-51.71
-29.91	-51.76
-23.43	-45.07
-29.28	-51.87
-30.03	-51.23
-29.24	-51.87
-29.94	-51.72
-29.68	-53.81
-14.84	-56.43
-14.84	-56.43
-19.01	-57.65
-30.03	-51.23
-23.26	-47.3
-29.16	-51.87
-21.99	-47.42
-23.78	-45.35
-21.55	-45.43
-23.51	-46.88
-3.82	-51.83
-23.53	-47.14
-29.76	-51.15
-18.16	-47.94
-22.87	-48.43
-29.94	-50.99
-15.79	-48.77
-21.13	-48.97
-30.08	-51.02
-15.93	-49.26
-15.93	-49.26
-29.65	-50.78
-1.45	-48.5
sp 100 [Alpaida_alvarengai]
-15.77	-47.92
-1.35	-45.65
-15.46	-55.75
-30.03	-51.22
sp 1000 [Eutichurus_ravidus]
-22.89	-48.49
-29.95	-51.63
-30.11	-51.32
-30.08	-51.02
-30.08	-51.02
-30.08	-51.02
-30.08	-51.02
-22.82	-48.4
-30.08	-51.02
-22.41	-47.56
-22.93	-48.46
-23.51	-46.88
-23.55	-46.64
-23.32	-46.59
-23.69	-46.57
-29.7	-51.48
-30.08	-51.02
-22.88	-48.44
-22.97	-48.75
-15.78	-47.93
-29.94	-51.72
-29.7	-51.47
-29.76	-51.15
-22.7	-46.76
-23.01	-44.32
-29.37	-50.82
-22.41	-47.56
-22.61	-46.92
-23.51	-46.88
-22.7	-46.76
-23.55	-46.64
-23.32	-46.59
-23.69	-46.57
-21.98	-44.93
-29.68	-51.13
sp 1001 [Exalbidion_sexmaculatum]
-22.9	-43.21
-22.9	-43.21
-26.92	-49.07
sp 1002 [Exechopsis_conspicua]
-11.86	-55.5
sp 1003 [Fageia_amabilis]
-30.02	-51.24
-30.04	-52.89
sp 1004 [Fageia_clara]
-22.22	-47.63
-20.87	-51.49
-22.2	-47.63
sp 1005 [Fageia_concolor]
-20.97	-46.12
sp 1006 [Fageia_meridionalis]
-29.64	-51
-30.03	-51.23
sp 1007 [Faiditus_acuminatus]
-21.67	-42.07
-21.41	-42.19
-25.48	-48.83
-23.54	-46.64
sp 1008 [Faiditus_affinis]
-27.18	-52.38
-23.55	-46.64
-27.18	-52.38
sp 1009 [Faiditus_altus]
-2.42	-66.4
-3.4	-61.67
-25.48	-48.83
sp 101 [Alpaida_angra]
-24.18	-46.79
-23.01	-44.32
-24.18	-46.79
sp 1010 [Faiditus_americanus]
-26.11	-49.8
-29.65	-50.78
-23.54	-46.64
-1.75	-55.85
-19.56	-44.08
-6.22	-57.75
-3.73	-51.35
sp 1011 [Faiditus_amplifrons]
-2.77	-65.1
-21.47	-41.91
-21.67	-42.07
-2.44	-54.71
-14.91	-53.02
-2.42	-66.4
-27.18	-52.38
sp 1012 [Faiditus_analiae]
-2.42	-66.4
sp 1013 [Faiditus_caronae]
-25.48	-48.83
sp 1014 [Faiditus_caudatus]
-14.9	-41.97
-19.94	-40.6
0	-67.05
-9.11	-37.12
-23.54	-46.64
-12.98	-38.52
-2.44	-54.71
-3.4	-61.67
sp 1015 [Faiditus_convolutus]
-4.87	-65.33
sp 1016 [Faiditus_cristinae]
-29.34	-49.73
sp 1017 [Faiditus_dracus]
-3.4	-61.67
2.9	-61.5
-2.42	-66.4
-16.15	-56.37
sp 1018 [Faiditus_duckensis]
-2.42	-66.4
sp 1019 [Faiditus_ecaudatus]
-3.73	-51.35
sp 102 [Alpaida_antonio]
-24.71	-47.88
-0.5	-51.23
-15.42	-39.49
-16.35	-46.9
-26.86	-52.57
-11.38	-37.4
-0.52	-51.23
-4.87	-65.33
-19.92	-40.45
-1.77	-51.45
sp 1020 [Faiditus_godmani]
-2.42	-66.4
sp 1021 [Faiditus_morretensis]
-25.48	-48.83
sp 1022 [Faiditus_plaumanni]
-27.18	-52.38
-30.11	-51.32
-30.08	-51.02
-30.11	-51.32
-30.08	-51.02
-31.76	-52.48
-31.76	-52.48
-30.11	-51.32
sp 1023 [Faiditus_sicki]
-22.82	-47.27
-22.41	-42.97
-29.17	-51.18
sp 1024 [Faiditus_solidao]
-22.9	-43.21
sp 1025 [Faiditus_striatus]
-26.11	-49.8
-22.91	-47.06
-27.18	-52.38
-0.52	-67.27
-23.54	-46.64
sp 1026 [Faiditus_ululans]
-2.67	-51.93
-2.51	-66.09
sp 1027 [Falconina_gracilis]
-12.27	-38.97
-10.44	-45.16
-22.47	-43.83
-23.54	-46.64
-22.37	-43.12
-22.92	-42.82
-21.13	-41.68
-21.75	-41.32
-7.37	-37.47
-30.08	-51.02
-20.93	-49.28
-21.23	-48.92
-21.44	-48.63
-21.25	-48.32
-5.8	-35.21
-23.5	-46.65
-22.89	-48.49
-20.87	-51.49
-24.92	-54.37
-29.68	-53.81
-15.77	-47.92
-29.68	-53.81
-32.04	-52.1
-21.25	-48.32
-20.8	-51.72
-20.73	-51.63
-19.68	-51.19
-20.82	-49.38
-21.2	-49.29
-20.57	-48.55
-1.46	-48.5
-22.88	-48.44
-22.87	-48.43
-20.81	-49.38
sp 1028 [Fernandezina_acuta]
-8.05	-34.88
sp 1029 [Fernandezina_dasilvai]
-23	-44.32
-23.15	-44.23
sp 103 [Alpaida_atomaria]
-19.95	-40.52
-23.45	-46.63
-26.11	-49.81
-15.78	-47.93
sp 1030 [Fernandezina_divisa]
-20.75	-42.88
sp 1031 [Fernandezina_ilheus]
-14.79	-39.05
sp 1032 [Fernandezina_pelta]
-20.75	-42.88
sp 1033 [Fernandezina_saira]
-2.88	-60.97
-3.1	-60.03
sp 1034 [Fernandezina_tijuca]
-28.24	-48.67
-22.93	-43.28
sp 1035 [Fissiscapus_pusillus]
-19.95	-40.52
sp 1036 [Fluda_goianiae]
-1.45	-48.5
sp 1037 [Fluda_inpae]
-1.46	-48.5
-1.45	-48.5
sp 1038 [Fluda_narcissa]
-15.46	-55.75
sp 1039 [Fluda_opica]
-1.45	-48.5
-2.42	-66.4
-23.77	-52.44
-3.13	-60.03
0	-67.05
sp 104 [Alpaida_biasii]
-23.53	-45.85
-23.53	-45.85
-22.19	-48.78
-22.19	-48.78
sp 1040 [Freya_chapare]
-16.26	-56.61
sp 1041 [Freya_decorata]
-3.1	-60.03
-0.9	-52
-0.06	-51.08
-1.46	-48.5
-22.87	-48.43
-22.89	-48.49
-1.42	-48.42
sp 1042 [Freya_dureti]
-2.42	-66.4
-1.46	-48.5
sp 1043 [Freya_perelegans]
-22.88	-48.44
-9.27	-54.93
-3.13	-60.03
-7.51	-63.02
-7.5	-63.02
2.9	-61.5
-22.88	-48.44
-22.88	-48.44
-3.4	-61.67
sp 1044 [Freya_rubiginosa]
-1.46	-48.5
sp 1045 [Freya_rufohirta]
-9.27	-54.93
sp 1046 [Frigga_coronigera]
-1.46	-48.5
-23.54	-46.64
-1.45	-48.5
sp 1047 [Frigga_kessleri]
-17.04	-39.53
-21.9	-50.51
-29.76	-51.14
-27.07	-52.46
-30.04	-52.89
-13.74	-39.49
-20.82	-49.37
-14.64	-39.55
-16.58	-39.78
-29.7	-51.47
-2.42	-66.4
-14.63	-39.3
sp 1048 [Frigga_quintensis]
-22.9	-43.21
-22.89	-48.49
-22.74	-48.47
-22.74	-48.31
-22.91	-47.06
-22.87	-48.43
-29.7	-51.47
sp 1049 [Frigga_rufa]
-16.45	-39.06
sp 105 [Alpaida_bicornuta]
-15.42	-39.5
-16.32	-48.95
-15.79	-48.77
-17.74	-48.62
-21.25	-45
-16.26	-56.61
-16.15	-56.37
-16.15	-56.37
-28.4	-56.06
-15.85	-48.96
-28.29	-54.64
-1.77	-51.45
-25.73	-53.05
-12.54	-55.71
-3.48	-66.07
-0.5	-51.23
-2.42	-66.4
-10.47	-50.5
-6.22	-57.75
-18.1	-57.48
-28.66	-56
-15.46	-55.75
-29.68	-53.8
-30.51	-53.49
-23.31	-51.37
-15.07	-57.18
sp 1050 [Fritzia_muelleri]
-26.92	-49.07
-1.45	-48.5
sp 1051 [Fufius_albovittatus]
-3.1	-60.03
sp 1052 [Fufius_funebris]
-18.17	-47.94
sp 1053 [Gamasomorpha_m-scripta]
-27.6	-48.55
-30.08	-51.02
-30.08	-51.02
-30.08	-51.02
-30.08	-51.02
-28.4	-56.06
sp 1054 [Gamasomorpha_vianai]
-30.08	-51.02
-30.08	-51.02
-30.08	-51.02
-30.08	-51.02
sp 1055 [Gasteracantha_cancriformis]
-30.11	-51.32
-30.08	-51.61
-29.82	-51.14
-30.03	-51.22
-30.03	-51.22
-30.03	-51.22
-29.76	-51.14
-30.03	-51.23
-30.02	-51.13
-28.86	-51.28
-30.11	-51.32
-30.11	-51.32
-30.11	-51.32
-30.11	-51.32
-30.11	-51.32
-30.11	-51.32
-30.11	-51.32
-30.11	-51.32
-30.11	-51.32
-30.02	-51.13
-30.35	-51.58
-30.08	-51.02
-29.95	-51.63
-31.76	-52.48
-29.44	-52.57
-32.49	-52.58
-29.54	-51.45
-30.18	-50.2
-27.09	-52.62
-2.42	-66.4
-13.1	-39.79
-21.55	-45.43
-22.41	-47.56
-22.41	-47.56
-18.92	-48.28
-27.16	-48.55
-27.16	-48.55
-24.58	-48.59
-24.58	-48.59
-30.08	-51.02
-29.33	-49.72
-29.51	-51.1
-30.34	-50.27
-29.89	-50.27
-29.65	-50.78
-30.08	-51.02
-30.08	-51.02
-29.04	-51.03
-29.04	-51.03
-29.04	-51.03
-31.18	-51.05
-29.4	-51.07
-29.95	-51.09
-28.24	-48.67
-29.68	-53.81
-23.54	-46.64
-1.46	-48.5
-10.47	-50.5
-1.77	-51.45
-20.65	-51.51
-30.51	-53.49
-29.23	-53.68
-29.61	-53.76
-29.68	-53.8
-2.77	-65.1
-19.92	-43.94
-14.91	-53.02
-19.5	-44.12
-29.68	-53.81
-12.97	-38.51
-16.73	-43.86
-19.62	-43.87
-23.57	-46.03
-21.98	-49.98
-18.36	-52.79
-22.93	-43.15
-19.17	-43.7
-23.24	-47.18
-30.22	-52.85
-11.38	-37.4
-30.04	-52.89
-5.8	-35.21
-30.04	-52.89
-30.04	-52.89
-30.04	-52.89
-30.04	-52.89
-30.04	-52.89
-30.04	-52.89
-23.54	-46.64
-30.04	-52.89
-30.04	-52.89
-30.04	-52.89
-30.04	-52.89
-16.15	-56.37
-27.58	-52.09
-23.04	-48.58
-22.87	-48.44
-28.01	-48.37
2.48	-60.39
-30.28	-52.85
-16.15	-56.37
-30.04	-52.89
-28.4	-56.06
-15.46	-55.74
-29.61	-53.76
-25.73	-53.05
-29.73	-52.94
sp 1056 [Gasteracantha_versicolor]
-22.88	-48.5
-22.88	-48.44
-22.88	-48.44
-22.88	-48.44
-22.97	-48.75
-22.97	-48.75
-22.97	-48.75
-22.88	-48.44
sp 1057 [Gastromicans_albopilosa]
-30.11	-51.32
-30.04	-52.89
-30.28	-52.85
-30.28	-52.85
-30.28	-52.85
-27.17	-52.19
-27.17	-52.19
-30.11	-51.32
-30.04	-52.89
-30.08	-51.02
-30.08	-51.02
-25.48	-48.83
-22.89	-48.49
-22.41	-47.56
-13.1	-39.79
-30.11	-51.32
-29.45	-50.6
-22.97	-48.75
-19.02	-53.19
-22.51	-44
-30.04	-52.89
-4.25	-69.94
-30.04	-52.89
-18.92	-48.28
-29.61	-53.76
-29.61	-53.76
-30.04	-52.89
-30.04	-52.89
-30.04	-52.89
-30.04	-52.89
-16.73	-43.86
sp 1058 [Gastromicans_noxiosa]
-30.11	-51.32
-29.94	-51.72
-30.11	-51.32
-16.15	-56.37
-30.08	-51.02
-30.04	-52.89
sp 1059 [Gavarilla_arretada]
-2.75	-42.83
sp 106 [Alpaida_bischoffi]
-29.23	-51.35
-23.19	-46.88
-23.19	-46.88
sp 1060 [Gavarilla_ianuzziae]
-9.66	-37.79
sp 1061 [Gayenna_brasiliensis]
-22.51	-43.18
sp 1062 [Gayenna_chrysophila]
-20.08	-44.87
sp 1063 [Gayenna_moreirae]
-22.49	-44.56
sp 1064 [Gayenna_trivittata]
-22.41	-42.96
sp 1065 [Gea_heptagon]
-15.86	-56.07
-30.16	-53.57
-15.87	-56.08
-30.03	-51.22
sp 1066 [Gelanor_altithorax]
-26.92	-49.07
-29.45	-50.58
-29.61	-53.76
-29.68	-50.21
-28.67	-49.37
sp 1067 [Gelanor_heraldicus]
-4.87	-65.33
-3.4	-61.67
sp 1068 [Gelanor_insularis]
-23.96	-46.39
sp 1069 [Gelanor_lanei]
-23.68	-46.67
sp 107 [Alpaida_boa]
-2.51	-66.09
sp 1070 [Gelanor_mabelae]
-4.87	-65.33
sp 1071 [Gelanor_mixtus]
-29.45	-50.58
-29.45	-50.58
-30.11	-51.32
sp 1072 [Gelanor_proximus]
-4.33	-38.88
sp 1073 [Gelanor_zonatus]
-28.52	-53.99
-22.78	-47.83
-24.9	-47.84
-24.61	-47.89
-28.52	-49.32
-28.67	-49.37
-29.68	-50.21
-29.45	-50.58
-30.08	-51.02
-20.64	-51.11
-30.22	-52.85
-28.52	-53.99
-28.52	-53.99
-22.87	-48.44
-29.45	-50.58
-29.45	-50.6
-29.45	-50.6
-26.92	-49.07
-20.71	-51.12
-29.61	-53.76
sp 1074 [Geolycosa_rufibarbis]
-22.5	-43.17
sp 1075 [Gephyrellula_paulistana]
-23.54	-46.64
-23.55	-46.64
sp 1076 [Gephyrellula_violacea]
-22.51	-44
sp 1077 [Gephyrina_albimarginata]
-7.23	-35.88
sp 1078 [Gephyrina_nigropunctata]
-0.52	-67.27
sp 1079 [Gephyroctenus_acre]
-7.45	-73.79
sp 108 [Alpaida_boraceia]
-22.19	-48.78
-23.53	-45.85
-22.19	-48.78
-23.53	-45.85
sp 1080 [Gephyroctenus_atininga]
-5.81	-61.31
sp 1081 [Gephyroctenus_divisor]
-7.45	-73.79
sp 1082 [Gephyroctenus_esteio]
-3.1	-60.03
-3.1	-60.02
sp 1083 [Gephyroctenus_juruti]
-2.46	-56
sp 1084 [Gephyroctenus_mapia]
-4.39	-59.59
sp 1085 [Gephyroctenus
philodromoides]
-25.43	-48.71
-15.15	-39.52
-25.52	-48.5
-25.42	-48.71
-3.77	-49.67
-5.81	-61.31
-4.08	-63.14
-4.09	-63.14
-28.28	-49.05
-28.27	-49.05
-27.02	-49.15
-3.1	-60.02
-24.53	-48.68
-3.1	-60.03
-2.42	-66.4
-23.4	-45.07
sp 1086 [Gephyroctenus_portovelho]
-8.87	-63.87
-0.13	-67.09
-3.1	-60.03
-0.12	-67.09
-0.12	-67.09
-0.12	-67.09
sp 1087 [Gladicosa_gulosa]
-17.84	-57.56
sp 1088 [Globignatha_rohri]
-6.79	-50.47
sp 1089 [Goeldia_arnozoi]
-3.48	-66.07
sp 109 [Alpaida_cachimbo]
-12.82	-51.77
sp 1090 [Goeldia_luteipes]
-15.77	-47.92
-23.58	-46.6
-32.04	-52.1
-12.82	-51.77
-23.54	-46.64
sp 1091 [Goeldia_nigra]
-22.51	-44
sp 1092 [Goeldia_patellaris]
-22.87	-48.44
sp 1093 [Goeldia_zyngierae]
-10.83	-37.45
sp 1094 [Grammostola_actaeon]
-31.72	-53.58
-27.42	-51.77
-26.92	-49.07
sp 1095 [Grammostola_iheringi]
-26.3	-48.85
-29.65	-50.78
sp 1096 [Grammostola_mollicoma]
-29.68	-53.81
sp 1097 [Grammostola_pulchra]
-29.75	-57.09
sp 1098 [Grammostola_pulchripes]
-25.33	-49.25
sp 1099 [Gravipalpus_callosus]
-1.45	-48.5
sp 11 [Acacesia_tenella]
-24.09	-46.62
-12.82	-51.77
-21.25	-45
-22.76	-43.45
-23.46	-46.53
-23.54	-46.64
-22.68	-46.68
-21.13	-48.97
-25.92	-49.18
-11.62	-50.67
-30.11	-50.68
-29.68	-51.13
-27.87	-51.17
-23.31	-51.37
-29.7	-51.47
-21.96	-42.01
-29.68	-53.81
-2.42	-66.4
-9.27	-54.93
-10.34	-62.9
-13.03	-58.28
-15.07	-57.18
-20.87	-51.49
-28.18	-55.64
-29.94	-51.72
-27.37	-53.76
-29.64	-53.58
-30.15	-53.58
-11.22	-53.18
-27.33	-53.06
-15.42	-39.5
-28.66	-56
-22.9	-43.21
sp 110 [Alpaida_canela]
-29.17	-51.18
-29.37	-50.82
sp 1100 [Gravipalpus_crassus]
-3.1	-60.03
sp 1101 [Guadana_manauara]
-2.42	-66.4
-3.1	-60.02
-9.4	-73.2
-2.53	-59.87
sp 1102 [Guadana_neblina]
-0.67	-65.94
sp 1103 [Guadana_urucu]
-4.08	-63.14
-4.83	-65.04
-4.55	-64.35
sp 1104 [Guaraniella_bracata]
-28.52	-53.99
-28.52	-53.99
-29.33	-49.72
-27.09	-52.62
-27.09	-52.62
-29.61	-53.76
-28.52	-53.99
-28.52	-53.99
-28.52	-53.99
-28.52	-53.99
-28.52	-53.99
-28.52	-53.99
-28.52	-53.99
-28.52	-53.99
-29.75	-57.09
-28.52	-53.99
sp 1105 [Guaraniella_mahnerti]
-28.52	-49.32
-27.3	-52.84
-27.3	-52.84
-27.13	-52.79
-27.13	-52.79
-27.13	-52.79
-27.13	-52.79
-29.72	-52.42
-27.16	-53.4
-27.16	-53.4
-27.07	-52.46
-28.52	-53.99
-27.18	-52.38
-28.52	-53.99
-28.52	-53.99
-28.52	-53.99
-28.52	-53.99
-28.52	-53.99
-28.52	-53.99
-27.16	-53.4
-28.52	-53.99
-28.52	-53.99
sp 1106 [Guaranita_munda]
-30.39	-56.45
sp 1107 [Guyruita_atlantica]
-10.67	-37.42
-14.79	-39.04
-7.12	-34.86
-9.66	-35.73
-16.45	-39.07
-9.31	-35.94
-19.38	-40.07
sp 1108 [Guyruita_cerrado]
-18.16	-47.94
-13.87	-48.38
-2.9	-41.78
-6.81	-44.64
-9.57	-48.39
-14.09	-46.37
-13.79	-47.46
-14.13	-47.51
-15.77	-47.92
-14.02	-48.2
-10.21	-48.36
-9.78	-48.37
-9.57	-48.39
-10.26	-48.44
-11	-48.55
-2.44	-54.71
-15.79	-48.77
sp 1109 [Gypogyna_forceps]
-30.04	-52.89
-30.22	-52.85
-30.08	-51.02
-29.67	-51.13
-30.11	-51.32
-30.11	-51.32
-30.11	-51.32
-28.4	-56.06
-30.04	-52.89
-16.15	-56.37
-16.15	-56.37
-12.97	-38.51
-2.42	-66.4
sp 111 [Alpaida_canoa]
-24.71	-47.88
-6.22	-57.75
-22.78	-47.83
-24.61	-47.89
-25.01	-47.92
-29.74	-50.01
-29.62	-49.94
sp 1110 [Hahnia_simoni]
-23.58	-46.6
-23.55	-46.64
sp 1111 [Hamataliwa_albibarbis]
-25.31	-48.33
sp 1112 [Hamataliwa_argyrescens]
-4.33	-38.88
sp 1113 [Hamataliwa_banksi]
-28.52	-49.32
-29.44	-52.57
-29.61	-53.76
-29.61	-53.76
-29.61	-53.76
-29.61	-53.76
-28.52	-53.99
-29.61	-53.76
sp 1114 [Hamataliwa_bicolor]
-3.38	-68.87
sp 1115 [Hamataliwa_bituberculata]
-30.28	-52.85
-27.67	-49.02
-30.08	-51.02
-22.74	-48.31
-30.11	-51.32
-30.04	-52.89
-30.04	-52.89
2.9	-61.5
-30.04	-52.89
-30.04	-52.89
sp 1116 [Hamataliwa_dimidiata]
-15.9	-52.25
sp 1117 [Hamataliwa_marmorata]
-19.57	-51.9
sp 1118 [Hamataliwa_perdita]
-3.38	-68.87
sp 1119 [Hapalopus_butantan]
-3.1	-60.03
-1.9	-59.48
sp 112 [Alpaida_carminea]
-20.75	-51.68
-3.4	-61.67
-4.25	-69.94
-4.25	-69.94
-3.03	-59.82
-2.42	-66.4
-18.23	-43.6
-30.51	-53.49
-16.15	-56.37
2.9	-61.5
-21.55	-45.43
-21.99	-41.88
-21.22	-57.12
-21.41	-42.19
-20.24	-56.37
-18.25	-43.6
-20.97	-46.12
-22.7	-46.76
-22.41	-47.56
-20.57	-48.55
-25.7	-49.57
-21.67	-42.07
-30.51	-53.49
-30.51	-53.49
-2.42	-66.4
-22.7	-46.76
-30.51	-53.49
-22.41	-47.56
sp 1120 [Hapalotremus_cyclothorax]
-22.5	-44.56
sp 1121 [Hapalotremus_muticus]
-17.37	-40.3
sp 1122 [Hapalotremus_scintillans]
-8.28	-35.98
sp 1123 [Harmiella_schiapelliae]
-27.18	-52.38
sp 1124 [Harmonicon_rufescens]
-2.44	-54.71
sp 1125 [Hasarius_adansoni]
-8.05	-34.88
-1.77	-51.45
-22.87	-48.44
-23.24	-47.18
-23.54	-46.64
-26.92	-49.07
sp 1126 [Hasarius_lisei]
-29.94	-51.72
-29.7	-51.47
sp 1127 [Heidrunea_arijana]
-3.33	-60.28
sp 1128 [Heidrunea_irmleri]
-3.03	-60.28
sp 1129 [Heidrunea_lobrita]
-3.03	-60.28
sp 113 [Alpaida_caxias]
-22.9	-43.2
-22.9	-43.21
-24.71	-47.88
-23.45	-46.63
-22.9	-43.2
-24.9	-47.84
sp 1130 [Heliconius_antiochus]
-23.55	-46.64
-23.55	-46.64
-23.55	-46.64
-23.55	-46.64
-23.55	-46.64
-23.55	-46.64
-23.55	-46.64
-23.55	-46.64
-23.55	-46.64
-23.55	-46.64
-23.55	-46.64
-23.55	-46.64
-23.55	-46.64
-23.55	-46.64
-23.55	-46.64
-23.46	-46.53
-23.55	-46.64
-23.55	-46.64
-23.71	-46.41
-23	-45.41
-23.51	-46.88
-23.51	-46.88
-23.53	-46.79
-22.7	-46.76
-23.55	-46.64
-23.55	-46.64
-23.55	-46.64
-23.55	-46.64
-23.55	-46.64
-23.55	-46.64
-23.55	-46.64
-23.55	-46.64
-23.55	-46.64
-23.55	-46.64
-22.68	-46.68
sp 1131 [Helvetia_albovittata]
-26.78	-51.02
-21.97	-49.97
-29.64	-53.24
-30.08	-51.02
sp 1132 [Helvetia_cancrimana]
-20.64	-51.11
-22.99	-47.5
-14.38	-48.98
-30.26	-50.51
-21.26	-52.04
-22.57	-53.06
-30.25	-50.51
-16.78	-56.95
-19	-57.65
-3.38	-68.87
-21.76	-52.12
sp 1133 [Helvetia_humillima]
-27.17	-53.71
-27.92	-48.7
sp 1134 [Helvetia_labiata]
-29.17	-53.16
sp 1135 [Helvetia_rinaldiae]
-9.37	-55.02
-22.88	-48.44
sp 1136 [Helvetia_roeweri]
-9.37	-55.02
-18.54	-53.13
-14.91	-53.02
sp 1137 [Helvetia_santarema]
-11.22	-53.18
sp 1138 [Helvetia_semialba]
-0.52	-67.27
-22.87	-48.43
sp 1139 [Helvetia_stridulans]
-20.32	-40.29
sp 114 [Alpaida_chapada]
-15.46	-55.75
-0.5	-51.23
sp 1140 [Helvibis_chilensis]
-4.38	-70.03
sp 1141 [Helvibis_germaini]
-7.51	-63.02
sp 1142 [Helvibis_longicauda]
-4.87	-65.33
-24.27	-48.42
-22.41	-42.97
-21.3	-40.96
-20.35	-40.37
sp 1143 [Helvibis_longistyla]
-23.24	-47.18
sp 1144 [Helvibis_monticola]
-21.67	-42.07
sp 1145 [Helvibis_rossi]
-1.77	-51.45
sp 1146 [Hentzia_palmarum]
-23.88	-48
sp 1147 [Hermacha_anomala]
-22.41	-42.96
sp 1148 [Hermacha_fossor]
-22.41	-42.96
sp 1149 [Hermacha_iricolor]
-26.92	-49.07
sp 115 [Alpaida_chickeringi]
-12.82	-51.77
-1.77	-51.45
-12.82	-51.77
sp 1150 [Hermachura_leuderwaldti]
-22.5	-44.56
sp 1151 [Hesydrus_palustris]
-9.07	-68.67
sp 1152 [Hesydrus_yacuiba]
-4.28	-55.98
sp 1153 [Heteropoda_venatoria]
-23.89	-45.44
-23.54	-46.64
-13.22	-49.56
-20.32	-40.34
-23	-45.41
-1.76	-55.86
-1.77	-51.45
-11.38	-37.4
-26.92	-49.07
-14.91	-53.02
-11.22	-53.18
sp 1154 [Hetschkia_gracilis]
-27.67	-49.02
-30.08	-51.02
-30.08	-51.02
-30.08	-51.02
-30.08	-51.02
-30.08	-51.02
-30.08	-51.02
-30.08	-51.02
-30.08	-51.02
-25.44	-49.19
-30.11	-51.32
-25.01	-47.92
-24.61	-47.89
-24.71	-47.88
-24.71	-47.88
-24.9	-47.84
-22.78	-47.83
-23.45	-46.63
-29.45	-50.58
-29.45	-50.58
-23.45	-46.63
-29.61	-53.76
-23.24	-47.18
-26.92	-49.07
-23.54	-46.64
-29.45	-50.6
-29.45	-50.6
-29.45	-51.09
-29.45	-50.58
-30.08	-51.02
-29.45	-50.58
-29.61	-53.76
-29.61	-53.76
-29.61	-53.76
-29.73	-52.94
-27.09	-52.62
-30.11	-51.32
-30.11	-51.32
-29.45	-50.6
-29.45	-50.58
sp 1155 [Hibana_discolor]
-3.1	-60.02
-3.1	-60.02
-3.25	-59.97
-3.87	-49.62
-22.5	-44.56
-8.38	-38.08
sp 1156 [Hibana_melloleitaoi]
-3.4	-61.67
-22.65	-44.58
-23.43	-45.07
-23.46	-46.53
-1.46	-48.5
-25.52	-48.51
-20.39	-49.43
-0.06	-51.18
-1.77	-55.87
-22.9	-43.57
2.75	-61.37
-24.1	-52.62
-2.42	-66.4
-3.11	-60.03
-23.46	-46.53
-3.06	-60.1
-22.6	-44.58
-22.9	-43.21
-3.25	-59.97
-12.96	-38.46
-12.97	-38.51
-20.32	-40.34
-22.88	-43.1
-22.5	-43.17
-22.9	-43.2
-22.9	-43.21
-23.43	-45.07
sp 1157 [Hibana_similaris]
-3.72	-38.54
-5.8	-35.21
sp 1158 [Hibana_talmina]
-1.77	-55.87
sp 1159 [Hingstepeira_arnolisei]
2.75	-61.37
sp 116 [Alpaida_citrina]
-20.57	-48.55
-29.4	-51.95
-29.67	-50.2
-29.17	-51.18
sp 1160 [Hingstepeira_dimona]
-2.45	-59.75
-3.1	-59.97
-2.34	-60.1
-2.42	-66.4
sp 1161 [Hingstepeira_folisecens]
-2.4	-59.87
-2.34	-59.99
-2.34	-59.99
-2.34	-59.99
-3.13	-60.03
-2.4	-60.15
-2.45	-59.75
-3.12	-60.02
-3.1	-60.02
-3.11	-60.03
-2.34	-60.1
-2.88	-59.92
-3.1	-59.97
-3.1	-59.97
-4.87	-65.33
-3.13	-60.03
sp 1162 [Hogna_auricoma]
-29.65	-50.78
-30.08	-51.61
-30.08	-51.61
-26.92	-49.07
-30.08	-51.02
-31.77	-52.34
-30.08	-51.61
sp 1163 [Hogna_gumia]
-15.77	-47.92
-19.05	-52.87
-18.36	-52.79
sp 1164 [Hogna_nervosa]
-32.04	-52.1
sp 1165 [Hogna_nychthemera]
-12.97	-38.51
-19.01	-57.65
-19.37	-57.03
-21.14	-44.26
-22.41	-42.97
sp 1166 [Hogna_ornata]
-26.11	-49.8
sp 1167 [Hogna_pardalina]
-19.02	-53.19
-11.22	-53.18
-18.36	-52.79
-23.54	-46.64
-22.5	-44.56
-16.26	-56.61
-22.94	-43.44
-23.48	-46.2
sp 1168 [Hogna_sternalis]
-15.77	-47.92
-23.54	-46.64
-21.14	-44.26
-22.41	-42.97
sp 1169 [Hogna_travassosi]
-21.22	-57.12
sp 117 [Alpaida_constant]
-4.38	-70.03
sp 1170 [Hogna_volxemi]
-31.77	-52.34
sp 1171 [Holothele_recta]
-27.18	-52.38
sp 1172 [Holothele_rondoni]
-2.42	-66.4
-0.12	-67.09
-9.54	-57.44
-1.77	-51.45
-3.76	-49.67
sp 1173 [Homalometa_nossa]
-17.05	-39.53
sp 1174 [Homoeomma_brasilianum]
-6.22	-57.75
-23.54	-46.64
sp 1175 [Homoeomma_familiare]
-15.78	-47.93
sp 1176 [Homoeomma_hirsutum]
-22.5	-44.56
sp 1177 [Homoeomma_humile]
-18.17	-47.94
sp 1178 [Homoeomma_montanum]
-22.5	-44.56
-23.45	-46.63
-23.54	-46.64
-23.45	-46.63
sp 1179 [Homoeomma_strabo]
-22.4	-43.66
-22.9	-43.21
sp 118 [Alpaida_cuiaba]
-15.6	-56.1
sp 1180 [Homoeomma_stradlingi]
-23.42	-46.63
-23.55	-46.64
sp 1181 [Homoeomma_villosum]
-32.04	-52.1
-29.65	-50.78
sp 1182 [Hypaeus_annulifer]
-2.51	-66.09
sp 1183 [Hypaeus_concinnus]
-3.35	-64.71
sp 1184 [Hypaeus_flavipes]
-3.4	-61.67
-7.93	-69.22
-2.44	-54.71
-12.97	-38.51
sp 1185 [Hypaeus_flemingi]
-2.44	-54.71
-7.93	-69.22
sp 1186 [Hypaeus_frontosus]
-1.77	-55.87
-3.38	-68.87
sp 1187 [Hypaeus_ignicomis]
-3.38	-68.87
sp 1188 [Hypaeus_luridomaculatus]
-2.51	-66.09
sp 1189 [Hypaeus_miles]
-3.4	-61.67
-3.38	-68.87
-4.87	-65.33
-2.42	-66.4
sp 119 [Alpaida_cuyabeno]
-1.77	-51.45
sp 1190 [Hypaeus_nigrocomosus]
-3.35	-64.71
sp 1191 [Hypaeus_quadrinotatus]
-2.51	-66.09
-3.35	-64.71
sp 1192 [Hypaeus_triplagiatus]
-2.42	-66.4
-2.51	-66.09
-3.13	-60.03
-4.25	-69.94
sp 1193 [Hypognatha_alho]
-23.26	-47.3
-21.13	-48.97
-23.89	-45.44
-23	-45.41
-0.52	-67.27
sp 1194 [Hypognatha_belem]
-9.27	-54.93
-19.38	-40.1
-15.46	-39.65
-15.15	-39.52
-1.46	-48.5
-9.25	-35.85
sp 1195 [Hypognatha_cacau]
-10.34	-62.89
sp 1196 [Hypognatha_cambara]
-29.45	-50.58
-28.64	-50.64
-29.45	-50.58
sp 1197 [Hypognatha_colosso]
-2.4	-60.15
-2.77	-65.1
sp 1198 [Hypognatha_cryptocephala]
-1.35	-45.65
-15.6	-56.1
-15.86	-56.07
-7.12	-34.87
-3.72	-38.54
-16.02	-41.27
-19.63	-43.89
-10.47	-50.5
-17.88	-51.71
-25.1	-50.16
-15.87	-56.08
-15.46	-55.75
-13.03	-58.28
sp 1199 [Hypognatha_deplanata]
2.75	-61.37
-3.1	-60.02
sp 12 [Acacesia_villalobosi]
-24.18	-48.53
-22.6	-44.58
-22.73	-45.58
-23.53	-45.85
-23.46	-46.53
-23.45	-46.63
-22.45	-42.98
-23.45	-46.63
-23.55	-46.64
-22.7	-46.76
-23.26	-47.3
-22.93	-48.46
-22.89	-48.49
-24.19	-48.53
-29.42	-53.03
-23.55	-46.64
-23.55	-46.64
-23.69	-46.57
-23.46	-46.53
-22.02	-46.34
-23.78	-46.3
-23.53	-45.85
-22.73	-45.58
-18.63	-40.93
-22.72	-44.6
-22.19	-48.78
-22.41	-42.97
-29.45	-50.58
-29.45	-50.58
-29.61	-53.76
-29.61	-53.76
-29.61	-53.76
-30.04	-52.89
-29.45	-50.58
-22.73	-45.58
-30.02	-51.24
-29.37	-50.82
-22.19	-48.78
-0.52	-67.27
-29.17	-51.18
-22.68	-46.77
-29.68	-51.13
-22.88	-48.44
-28.67	-50.42
-29.04	-50.14
-28.22	-49.12
-21.13	-48.97
sp 120 [Alpaida_deborae]
-1.45	-48.5
0	-67.05
-1.46	-48.5
sp 1200 [Hypognatha_janauari]
-3.1	-60.03
-3.1	-60.03
-3.1	-60.03
sp 1201 [Hypognatha_lagoas]
-1.77	-51.45
-14.67	-52.35
-20.75	-51.68
sp 1202 [Hypognatha_mozamba]
-0.9	-52
1.62	-52.28
-14.67	-52.35
-10.34	-62.9
-20.24	-56.38
sp 1203 [Hypognatha_scutata]
-2.42	-66.4
-20.71	-51.12
-1.45	-48.5
-21.78	-48.56
-1.45	-48.5
-20.64	-51.11
-23.05	-52.36
2.9	-61.5
-14.64	-39.55
-1.43	-48.42
-21.78	-48.56
-10.47	-50.5
-3.4	-61.67
-2.4	-60.15
-0.52	-51.23
-2.77	-65.1
-10.34	-62.89
-14.67	-52.35
-19.57	-51.9
-17.88	-51.71
-19.83	-51.54
-1.77	-51.45
sp 1204 [Hypognatha_solimoes]
-4.38	-70.03
sp 1205 [Hypognatha_tocantins]
-10.71	-48.42
sp 1206 [Hypognatha_viamao]
-29.94	-51.72
-10.34	-62.89
-29.98	-51.03
-30.15	-50.51
-30.04	-52.89
sp 1207 [Hytanis_oblonga]
-2.1	-56.1
sp 1208 [Ianduba_abara]
-16.39	-39.17
sp 1209 [Ianduba_caxixe]
-15.42	-39.49
sp 121 [Alpaida_delicata]
-3.35	-64.71
-3.13	-64.75
-3.35	-64.71
-6.22	-57.75
-1.77	-51.45
-13.81	-39.19
-1.8	-50.71
-1.74	-51.46
-9.27	-54.93
-2.77	-65.1
-2.42	-66.4
-4.87	-65.33
sp 1210 [Ianduba_mugunza]
-16.39	-39.17
sp 1211 [Ianduba_patua]
-15.42	-39.49
-13.74	-39.49
sp 1212 [Ianduba_paubrasil]
-17.02	-39.55
sp 1213 [Ianduba_varia]
-28.52	-53.99
-27.07	-52.46
-27.07	-52.46
-27.3	-52.84
-27.3	-52.84
-28.52	-53.99
-28.52	-53.99
-28.52	-53.99
-28.52	-53.99
-28.52	-53.99
-28.52	-49.32
-28.52	-53.99
-25.48	-48.83
-22.19	-48.78
-23.88	-48
-23.58	-46.6
-25.01	-47.93
-23.43	-45.07
-23.93	-47.07
-23.53	-46.79
-23.55	-46.64
-23.45	-46.63
-23.52	-46.19
-23.53	-45.85
-28.52	-53.99
-23.45	-46.63
-23.24	-47.18
-28.52	-53.99
-23.45	-45.05
-27.32	-48.56
-25.51	-48.34
-25.17	-48
-23.54	-46.64
-29.76	-51.15
-22.19	-48.78
-23.88	-48
-23.93	-47.07
-23.53	-46.79
-22.28	-42.53
-26.92	-49.07
-23.9	-46.77
-28.52	-53.99
-22.4	-42.95
-22.51	-43.18
-22.95	-43.29
-21.23	-43.77
-23.43	-45.07
-23.53	-45.85
-23.52	-46.19
-23.78	-46.3
-23.57	-46.72
sp 1214 [Ianduba_vatapa]
-14.58	-39.31
sp 1215 [Ibotyporanga_diroa]
-11.01	-42.4
sp 1216 [Ibotyporanga_emekori]
-11.06	-42.1
-11.02	-49.16
sp 1217 [Ibotyporanga_naideae]
-16.15	-56.37
-21.23	-48.92
-20.93	-49.28
-0.37	-51.07
-21.18	-48.9
-10.71	-48.42
-1.46	-48.5
-16.78	-56.95
-2.57	-60.03
-23.24	-47.18
sp 1218 [Ibotyporanga_ramosae]
-12.61	-45
sp 1219 [Idiophthalma_amazonica]
-3.35	-64.71
sp 122 [Alpaida_ericae]
-29.45	-50.58
-29.7	-51.47
-29.72	-52.42
-30.11	-51.32
-30.08	-51.02
-29.45	-50.58
-29.68	-53.81
sp 1220 [Idiops_camelus]
-30.08	-51.02
-23.54	-46.64
-22.2	-47.63
-30.08	-51.02
-30.08	-51.02
-30.08	-51.02
-30.08	-51.02
-30.08	-51.02
-23.45	-45.05
-20.87	-51.49
-22.22	-47.63
-23.48	-46.2
-23.24	-47.18
sp 1221 [Idiops_germaini]
-22.53	-43.73
sp 1222 [Idiops_petiti]
-1.77	-55.87
-2.44	-54.71
sp 1223 [Idiops_santaremius]
-2.44	-54.71
sp 1224 [Idiops_siolii]
-1.46	-48.5
sp 1225 [Iguarima_censoria]
-22.28	-42.53
-19.97	-43.42
-20.32	-40.34
-19.95	-40.52
-22.88	-48.44
-21.67	-42.07
-22.73	-45.58
-20.24	-42.9
-19.48	-44.17
-22.63	-43.9
-19.92	-43.94
-21.25	-45
-22.73	-45.58
-27.19	-53.25
-25.6	-54.42
-21.15	-41.57
-19.92	-43.94
sp 1226 [Ilargus_coccineus]
-29.61	-53.76
-28.52	-53.99
-28.52	-53.99
-28.52	-53.99
-29.61	-53.76
-29.45	-50.58
-22.88	-48.5
-29.45	-50.58
-29.61	-53.76
-27.07	-52.46
-27.07	-52.46
-27.67	-49.02
-22.89	-48.49
-23.45	-46.63
-23.45	-46.63
-29.45	-50.58
-29.45	-50.58
-25.43	-49.27
-29.45	-50.58
-31.77	-52.33
-0.52	-67.27
-23.24	-47.18
-26.11	-49.8
-25.33	-49.25
-27.67	-49.02
-29.45	-50.58
-23.54	-46.64
-29.45	-50.6
-29.45	-50.6
-29.45	-50.58
-22.87	-48.43
-29.45	-50.58
-27.07	-52.46
-29.45	-50.58
sp 1227 [Ilargus_nitidisquamulatus]
-12.82	-51.77
sp 1228 [Iridopelma_hirsutum]
-8.05	-34.87
-7.11	-34.86
-8	-34.85
-11.38	-37.4
-7.83	-34.9
-7.13	-34.85
-7	-34.83
-8.1	-34.97
-8.72	-35.17
-5.9	-35.25
-8.35	-35.75
-10.13	-36.17
-9.31	-35.94
-3.71	-38.53
-7.2	-34.92
sp 1229 [Iridopelma_zorodes]
-11	-37.22
-10.77	-37.05
-10.9	-37.65
-11.65	-38.02
-12.52	-38.03
-10.73	-37.37
-11.62	-37.7
-12.87	-39.47
-15.25	-40.25
-12.93	-38.35
sp 123 [Alpaida_erythrothorax]
-1.74	-51.46
-1.8	-50.71
sp 1230 [Ischnocolus_rubropilosus]
-22.28	-42.53
sp 1231 [Ischnothele_annulata]
-18.55	-44.6
-20.53	-49.31
-16.68	-49.25
-15.85	-48.96
-12	-61.18
-15.85	-48.96
-20.81	-49.38
-16.33	-48.95
-19.31	-48.92
-16.62	-48.74
-14.08	-47.67
-19.63	-43.89
-5.73	-39.62
-12.98	-38.52
-15.9	-52.25
-20.82	-49.37
-18.17	-47.94
-12.74	-60.14
-22.66	-50.41
-12.82	-51.77
-15.77	-47.92
-12.74	-60.15
-13.03	-58.28
-19.01	-57.65
-14.41	-56.45
-20.75	-51.68
-11.67	-61.19
-10.47	-50.5
-15.46	-55.75
-20.8	-51.72
-20.8	-51.72
-15.9	-52.25
-20.44	-54.65
sp 1232 [Ischnothele_caudata]
-3.4	-61.67
sp 1233 [Ischnothele_guianensis]
-1.75	-55.85
-3.25	-59.97
-1.45	-48.5
-1.46	-48.5
-5.13	-49.33
-1.77	-51.45
-0.9	-52
-15.9	-52.25
-0.59	-56.34
-3.1	-60.03
-9.07	-68.66
-4.38	-70.03
-14.91	-53.02
-3.06	-60.1
-3.03	-60.28
-6.22	-57.75
sp 1234 [Ischnothyreus_peltifer]
-1.43	-48.46
-12.79	-38.47
-18.1	-57.48
-1.23	-48.58
sp 1235 [Ischnothyreus_velox]
-4.87	-65.26
sp 1236 [Isigonia_camacan]
-30.13	-52.05
-26.86	-52.57
-17.07	-39.53
sp 1237 [Isigonia_limbata]
-4.87	-65.33
-10.75	-62.22
-1.45	-48.5
-21.15	-41.57
-19.11	-46.69
-1.46	-48.5
-2.24	-49.5
-1.77	-51.45
-19.01	-57.65
-2.51	-66.09
-0.12	-67.09
-3.38	-68.87
-20.47	-55.79
-3.1	-60.03
-3.35	-64.71
-2.42	-66.4
sp 1238 [Isoctenus_areia]
-7.25	-36.82
sp 1239 [Isoctenus_charada]
-28.52	-49.32
-28.52	-49.32
-28.52	-49.32
-28.52	-49.32
-25.94	-52.18
sp 124 [Alpaida_gallardoi]
-28.51	-50.93
-29.58	-51.08
-28.84	-51.89
-29.68	-53.81
-28.52	-53.99
-29.75	-57.09
-23.54	-46.64
-28.22	-49.12
-29.76	-51.15
-29.7	-51.47
-29.68	-53.81
-28.18	-55.64
-28.66	-56
-29.64	-51
sp 1240 [Isoctenus_corymbus]
-13.63	-46.36
sp 1241 [Isoctenus_coxalis]
-19.95	-43.49
-23.63	-45.87
-23.19	-46.88
-23.62	-46.7
-23.54	-46.64
-22.06	-46.97
-22.95	-46.53
-22.97	-46.98
-22.61	-46.36
-23.95	-46.33
-23.52	-46.19
-23.2	-46.16
-23.1	-45.7
-22.8	-45.18
-23.43	-45.07
-21.72	-44.97
-30.18	-50.2
-22.54	-44.17
-21.71	-43.9
-22.28	-42.53
-30.03	-51.22
-30.08	-51.02
-30.12	-51.32
-23.6	-47.03
-30.18	-50.2
-14.12	-48.57
-24.32	-50.62
-15.77	-47.92
-23.24	-47.18
-13.84	-41.32
-20.13	-40.31
-29.96	-51.72
-30.15	-50.95
-23.19	-49.38
-25.43	-49.27
-23.53	-47.14
-25.92	-49.19
-18.92	-48.28
-15.77	-47.92
-23.35	-47.85
-23.1	-47.71
-22.72	-47.64
-23.2	-47.52
-22.98	-47.5
-23.5	-47.46
-22.36	-47.38
-23.27	-47.32
-23.09	-47.22
-22.88	-49.24
sp 1242 [Isoctenus_eupalaestrus]
-25.52	-48.51
-22.88	-48.44
-25.52	-48.5
-22.88	-48.43
-24.53	-48.68
sp 1243 [Isoctenus_foliifer]
-20.47	-55.79
sp 1244 [Isoctenus_griseolus]
-22.9	-43.21
-22.5	-43.17
-22.87	-42.34
sp 1245 [Isoctenus_herteli]
-25.52	-49.38
-25.44	-49.06
-25.44	-49.06
sp 1246 [Isoctenus_janeirus]
-24.19	-48.53
-23.54	-46.64
-22.92	-45.45
-23.85	-46.13
-22.88	-43.22
-23.99	-46.26
-22.57	-43.19
-23.05	-46.36
-24.17	-46.77
-23.72	-46.85
-24.71	-47.56
-22.04	-43.08
-21.71	-43.9
-23.87	-46.95
sp 1247 [Isoctenus_malabaris]
-29.67	-50.2
-22.96	-44.04
-27.02	-49.07
-29.37	-50.82
-29.45	-50.58
-29.45	-50.58
-27.33	-54.17
-29.45	-50.58
-27.67	-51.46
sp 1248 [Isoctenus_minusculus]
-30.18	-50.2
-30.18	-50.2
-30.18	-50.2
-30.18	-50.2
-30.18	-50.2
-29.45	-50.58
-29.37	-50.82
-30.15	-50.95
-29.42	-53.03
-30.02	-51.2
-29.23	-51.35
-29.7	-51.47
-29.94	-51.72
-32.04	-52.1
-30.18	-50.2
-29.17	-51.18
sp 1249 [Isoctenus_ordinario]
-23.32	-46.58
-22.77	-46.6
-23.54	-46.64
-22.95	-46.53
-23.35	-46.87
-22.85	-42.1
-23.19	-46.88
-23.63	-46.79
-23.18	-46.39
-23.05	-46.36
-22.77	-46.22
-22.96	-45.55
-22.93	-48.46
-22.93	-48.46
-23.55	-46.93
-23.72	-46.85
-23.57	-46.04
-25.53	-49.38
-21.31	-46.71
-27.33	-54.17
-25.94	-52.18
-23.24	-47.18
-27.33	-54.17
-25.73	-53.06
-23.6	-47.03
-23.19	-49.38
-22.88	-48.43
-23.4	-48.35
-23.95	-47.5
-23.27	-47.32
-23.48	-47.22
-23.53	-47.18
-23.53	-47.14
-23.44	-47.06
-28.05	-51.19
sp 125 [Alpaida_grayi]
-22.19	-48.78
-29.45	-50.58
-26.92	-49.07
-28.22	-49.12
-26.43	-49.24
-24.59	-48.59
-29.75	-50.01
-29.45	-50.58
-29.45	-50.58
-27.46	-51.91
-30.08	-51.02
-29.36	-50.81
-29.45	-50.58
-29.45	-50.58
-29.45	-50.58
-29.45	-50.58
-29.45	-50.58
-29.45	-50.58
-29.45	-50.58
-29.68	-50.21
-29.45	-50.58
-22.13	-48.51
-22.73	-45.58
-23.53	-45.85
-23.53	-45.85
-23.78	-46.3
-21.79	-46.56
-29.04	-50.14
-24.18	-46.79
-29.02	-50.09
-24.58	-48.59
-24.59	-48.59
-22.19	-48.78
-25.48	-48.83
-27.67	-49.02
-29.45	-50.58
-23.55	-46.64
-29.45	-50.58
-23.55	-46.64
-23.78	-46.3
-23.53	-45.85
-22.73	-45.58
-22.5	-44.56
-21.14	-44.26
-22.51	-43.18
-22.41	-42.97
-22.28	-42.53
-29.17	-51.18
-29.17	-51.18
-29.17	-51.18
-29.45	-50.6
-29.45	-50.58
-29.45	-50.58
-29.45	-50.58
-29.45	-50.58
-29.45	-50.58
-29.17	-51.17
-29.45	-50.58
-29.45	-50.6
-29.45	-50.58
-29.45	-50.6
-29.45	-50.58
-29.45	-50.58
-29.45	-50.58
-29.45	-50.58
-29.45	-50.58
-24.18	-46.79
-25.43	-49.27
-28.51	-50.93
-29.05	-50.14
-25.55	-54.59
-23.71	-51.64
-29.65	-50.78
-30.03	-51.23
-29.45	-50.58
sp 1250 [Isoctenus_segredo]
-25.94	-52.18
sp 1251 [Isoctenus_strandi]
-24.32	-50.62
-25.52	-48.51
-25.52	-48.5
-25.82	-48.54
-25.92	-49.19
-25.7	-51.66
-25.17	-48
-25.94	-52.18
-26.12	-49.8
-25.43	-49.27
sp 1252 [Isoctenus_taperae]
-21.38	-43.5
[truncated: 26,550 more rows]
